# Supplementary material for: Whole Transcriptome Sequencing Unveils the Genomic Determinants of Putative Somaclonal Variation in Mint (Mentha L.)
Source: Int J Mol Sci. 2022 May 10;23(10):5291. doi: 10.3390/ijms23105291 (PMC9141282; doi:10.3390/ijms23105291)
Supplement: Supplementary file 1 [file ijms-23-05291-s001.zip]

Archive with 27 entries (24 files):
- Submitted_Supp_v3/
- Submitted_Supp_v3/Figure S1.pdf
- __MACOSX/
- __MACOSX/Submitted_Supp_v3/
- __MACOSX/Submitted_Supp_v3/._Figure S1.pdf
- Submitted_Supp_v3/Figure S2.pdf
- __MACOSX/Submitted_Supp_v3/._Figure S2.pdf
- Submitted_Supp_v3/Figure S3.pdf
- __MACOSX/Submitted_Supp_v3/._Figure S3.pdf
- Submitted_Supp_v3/Figure S4.pdf
- __MACOSX/Submitted_Supp_v3/._Figure S4.pdf
- Submitted_Supp_v3/Figure S5.pdf
- __MACOSX/Submitted_Supp_v3/._Figure S5.pdf
- Submitted_Supp_v3/Figure S6.pdf
- __MACOSX/Submitted_Supp_v3/._Figure S6.pdf
- Submitted_Supp_v3/Figure S7.pdf
- __MACOSX/Submitted_Supp_v3/._Figure S7.pdf
- Submitted_Supp_v3/Tabla S1.xlsx
- __MACOSX/Submitted_Supp_v3/._Tabla S1.xlsx
- Submitted_Supp_v3/Tabla S2.xlsx
- __MACOSX/Submitted_Supp_v3/._Tabla S2.xlsx
- Submitted_Supp_v3/Tabla S3.xlsx
- __MACOSX/Submitted_Supp_v3/._Tabla S3.xlsx
- Submitted_Supp_v3/Table S4.xlsx
- __MACOSX/Submitted_Supp_v3/._Table S4.xlsx
- Submitted_Supp_v3/Table S5.xlsx
- __MACOSX/Submitted_Supp_v3/._Table S5.xlsx
