# Supplementary material for: Whole Transcriptome Sequencing Unveils the Genomic Determinants of Putative Somaclonal Variation in Mint (Mentha L.)
Source: Int J Mol Sci. 2022 May 10;23(10):5291. doi: 10.3390/ijms23105291 (PMC9141282; doi:10.3390/ijms23105291)
Supplement: Supplementary file 1 [file ijms-23-05291-s001.zip › Submitted_Supp_v3/Tabla S1.xlsx]

## Sheet: Hoja1
Code UBV UCO	Sequencing Code	Municipality	SideWalk	Farm	Condition	Date	Species	COORDENADAS GEOGRÁFICAS	Elevation
15	MLV20-15254	Rionegro	Los Pinos	Adonay	open-field	2019-09-09	Mentha spicata	N 06° 11' 53.2" W 075°21'02.3"	2118
16	MLV20-15255
13 (D)		Rionegro	La Galicia	Agrofresh	open-field	2019-09-09	Mentha spicata	N 06°11'34.7" W 075°21'39.5"	2128
14	MLV20-15253				protected cultivation
12	MLV20-15252						Mentha piperita
10	MLV20-15250	Marinilla	El Chagualo	Agrofresh	open-field	2019-09-09	Mentha spicata	N 06°10'02.0" w 075°19'33.1"	2131
11	MLV20-15251
3	MLV20-15246	El Retiro	Chuzcal	Fresherb	protected cultivation	2019-09-17	Mentha spicata	N 06°03'58.0" w 075°26'58.3"	2218
17	MLV20-15256
4	MLV20-15247				open-field
21	MLV20-15260	La Ceja	San Nicolás	Claro de luna	open-field	2019-09-17	Mentha spicata	N 06°04'003" W 075°24'54.2"	2208
1	MLV20-15244
2	MLV20-15245
22	MLV20-15261
23 (D)
6	MLV20-15249	Medellin	El Plan	La pradera	protected cultivation	2019-09-17	Mentha spicata	N 06° 11' 53.6" W 075°30'42.8"	2554
20	MLV20-15259
5	MLV20-15248
18	MLV20-15257
19	MLV20-15258
45	MLV20-15270
Recovered		La Unión	San Juan	Caragabi	protected cultivation	2019-10-22	Mentha spicata	N 05°56'14.9" W 075° 17' 53.1"	2463
Recovered
Recovered
new record
new record
25	MLV20-15263	La Unión	San Nicolás	El tesoro	protected cultivation	2019-10-22	Mentha spicata	N 05° 54' 37.2'' W 075°24'44.2''	2277
24	MLV20-15262
26	MLV20-15264	San Vicente Ferrer	Guacirú	Aromáticas la Cordillera	protected cultivation	2019-10-30	Mentha spicata	N 06° 19' 30.7'' W 075°20'08.5''	2251
27	MLV20-15265
28	MLV20-15266
33	MLV20-15268	Carmen de Viboral	Betania	Evergreen	protected cultivation	2019-11-26	Mentha spicata	N 06° 04' 56.2332'' W 75° 18' 58.1292''	2260
29	MLV20-15267						Mentha piperita
30 (D)					open-field		Mentha spicata
31 (D)					protected cultivation
32 (D)
35 (D)		Marinilla	La asunción	La Lupe	open-field	2019-12-09	Mentha spicata	N 6° 11' 56.8572'' W 75° 19' 22.4004''	2120
36 (D)
37 (D) (Recovered)		Amagá	Camilocé	Granja La Cesta	protected cultivation	2019-12-10	Mentha spicata	6° 1' 31.8792'' N 75° 41' 31.1784'' W	1540
38 (D) (Recovered)
39 (D) (Recovered)
40 (D) (Recovered)
41 (D)
34 (D)		Jardín	-	-	-	2019-12-03	Mentha spicata	N 6° 11' 56.8572'' W 75° 19' 22.4004''
42 (D) (Recovered)		Guarne	Toldas	El borrachero	protected cultivation	2019-12-19	Mentha spicata	N 6° 12' 50.256'' W 75° 25' 2.388''	2200
43 (D) (Recovered)
44	MLV20-15269
Ref UCO Pipetira	MLV20-15271	Ref UCO Pipetira	UCO	UCO	protected cultivation	-----	Mentha piperita	-----	-----
Ref UCO Spicata	MLV20-15272	Ref UCO Spicata	UCO	UCO	protected cultivation	-----	Mentha spicata	-----	-----
