# Supplementary material for: Whole Transcriptome Sequencing Unveils the Genomic Determinants of Putative Somaclonal Variation in Mint (Mentha L.)
Source: Int J Mol Sci. 2022 May 10;23(10):5291. doi: 10.3390/ijms23105291 (PMC9141282; doi:10.3390/ijms23105291)
Supplement: Supplementary file 1 [file ijms-23-05291-s001.zip › Submitted_Supp_v3/Tabla S2.xlsx]

## Sheet: Hoja1
Sequencing Code	Code UBV UCO	Concentration ARN (ug/uL) Nanodrop	A260/ 280	A260/ 230	Concentration QUBIT (ug/uL)
MLV20-15244	1	2784.4	2.1	1.8	123.4
MLV20-15245	2	2381.7	2.14	2.36	107.24
MLV20-15246	3	840.3	2.14	1.8	127.32
MLV20-15247	4	1322.6	2.12	2.32	103.4
MLV20-15248	5	1371.4	2.14	2.29	117.2
MLV20-15249	6	426.9	2.05	1.71	75
MLV20-15250	10	274	2.02	1.25	72
MLV20-15251	11	894.5	2.15	2.37	105.7
MLV20-15252	12	148.5	2.02	0.7	54
MLV20-15253	14	430.2	2.05	1.19	55
MLV20-15254	15	656.6	2.13	2.51	78
MLV20-15255	16	322.2	2.11	2.01	91
MLV20-15256	17	535.7	2.18	2.74	98
MLV20-15257	18	1170.9	2.11	2.53	117.8
MLV20-15258	19	1533.3	2.14	2.49	123.4
MLV20-15259	20	749	2.16	2	99
MLV20-15260	21	987.6	2.15	2.48	117.8
MLV20-15261	22	1685.9	2.13	2.29	134.2
MLV20-15262	24	386.5	2.11	1.14	93
MLV20-15263	25	742	2.15	2.31	85
MLV20-15264	26	1643.6	2.12	2.45	126.7
MLV20-15265	27	114.5	2.01	0.54	64
MLV20-15266	28	1582.2	2.12	2.5	111.3
MLV20-15267	29	496.5	2.1	2.56	56
MLV20-15268	33	155.6	2.07	0.6	51
MLV20-15269	44	1093	2.15	2.5	97
MLV20-15270	45	472.6	2.1	2.41	86
MLV20-15271	Ref. UCO piperita	481.1	2.08	2.28	77
MLV20-15272	Ref. UCO spicata	1055.3	2.15	2.3	102.5

## Sheet: Hoja2
	Average	Standard Deviation	Confidence Interval
Concentración ARN (ug/uL) Nanodrop	922.021	649.847	236.516
A260/ 280	2.11034	0.0440597	0.0160358
A260/ 230	2.01483	0.628148	0.228618
Concentración QUBIT (ug/uL)	94.7917	24.1106	8.7752
