# Supplementary material for: Whole Transcriptome Sequencing Unveils the Genomic Determinants of Putative Somaclonal Variation in Mint (Mentha L.)
Source: Int J Mol Sci. 2022 May 10;23(10):5291. doi: 10.3390/ijms23105291 (PMC9141282; doi:10.3390/ijms23105291)
Supplement: Supplementary file 1 [file ijms-23-05291-s001.zip › Submitted_Supp_v3/Tabla S3.xlsx]

## Sheet: Hoja1
Sequencing Code	Code UBV UCO	SureSelect RNA seq Index	Conc. Qubit (ng/µL)	Size (bp)	Concentration TapeStation (nM)
MLV20-15244	1	ATGCCTAA	41.6	288	218.9
MLV20-15245	2	GAATCTGA	41.4	281	223.2
MLV20-15246	3	AACGTGAT	16.8	292	87.2
MLV20-15247	4	CACTTCGA	13.8	286	73.1
MLV20-15248	5	GCCAAGAC	16.1	291	83.8
MLV20-15249	6	GACTAGTA	21.3	283	114
MLV20-15250	10	ATTGGCTC	8.6	289	45.1
MLV20-15251	11	GATGAATC	18.5	272	103.1
MLV20-15252	12	AGCAGGAA	13	298	66.1
MLV20-15253	14	GAGCTGAA	32.3	279	175.4
MLV20-15254	15	AAACATCG	54	292	280.2
MLV20-15255	16	GAGTTAGC	24.2	280	131
MLV20-15256	17	CGAACTTA	31.2	285	165.9
MLV20-15257	18	GATAGACA	33.9	291	176.5
MLV20-15258	19	AAGGACAC	60	287	316.8
MLV20-15259	20	GACAGTGC	22	288	115.7
MLV20-15260	21	ATGCCTAA	1.2	287	6.4
MLV20-15261	22	GAATCTGA	3.1	279	17.1
MLV20-15262	24	AACGTGAT	1.3	274	7.3
MLV20-15263	25	CACTTCGA	9	276	49.2
MLV20-15264	26	GCCAAGAC	11.3	281	60.9
MLV20-15265	27	GACTAGTA	0.9	268	4.8
MLV20-15266	28	ATTGGCTC	9.4	278	51.3
MLV20-15267	29	GATGAATC	8.7	276	47.9
MLV20-15268	33	AGCAGGAA	3.2	285	17.2
MLV20-15269	44	GAGCTGAA	11.1	287	58.6
MLV20-15270	45	AAACATCG	10.1	294	51.8
MLV20-15271	Ref. UCO piperita	GAGTTAGC	15.3	271	85.5
MLV20-15272	Ref. UCO spicata	CGAACTTA	11.1	259	64.9

## Sheet: Hoja2
	Average	Standard Deviation	Confidence Interval
Conc. Qubit (ng/µL)	18.7724	15.2296	5.54289
Tamaño (bp)	282.655	8.5148	3.09901
Conc TapeStation (nM)	99.9621	80.1328	29.1648
