# Supplementary material for: Whole Transcriptome Sequencing Unveils the Genomic Determinants of Putative Somaclonal Variation in Mint (Mentha L.)
Source: Int J Mol Sci. 2022 May 10;23(10):5291. doi: 10.3390/ijms23105291 (PMC9141282; doi:10.3390/ijms23105291)
Supplement: Supplementary file 1 [file ijms-23-05291-s001.zip › Submitted_Supp_v3/Table S4.xlsx]

## Sheet: blast2go_table
Tags	SeqName	Description	Length	#Hits	e-Value	sim mean	#GO	GO IDs	GO Names	Enzyme Codes	Enzyme Names
[BLASTED, MAPPED, ANNOTATED]	TRINITY_DN52_c0_g1	CBL-interacting protein kinase 32-like isoform X1	2678	10	0	9602	7	P:GO:0006468; P:GO:0007165; F:GO:0004674; F:GO:0004712; F:GO:0005524; F:GO:0106310; C:GO:0016021	P:protein phosphorylation; P:signal transduction; F:protein serine/threonine kinase activity; F:protein serine/threonine/tyrosine kinase activity; F:ATP binding; F:protein serine kinase activity; C:integral component of membrane	EC:2.7.12.1	Dual-specificity kinase
[BLASTED, MAPPED, ANNOTATED]	TRINITY_DN39_c0_g1	probable CCR4-associated factor 1 homolog 11	2064	10	1.2605e-108	7072	2	P:GO:0090304; F:GO:0016787	P:nucleic acid metabolic process; F:hydrolase activity	EC:3	Hydrolases
[BLASTED, MAPPED, ANNOTATED]	TRINITY_DN60_c1_g1	60S ribosomal protein L44	1228	10	1.64345e-30	8884	11	P:GO:0006412; P:GO:0006457; P:GO:0008643; P:GO:0009408; F:GO:0003735; F:GO:0005524; F:GO:0031072; F:GO:0046872; F:GO:0051082; C:GO:0005840; C:GO:0016021	P:translation; P:protein folding; P:carbohydrate transport; P:response to heat; F:structural constituent of ribosome; F:ATP binding; F:heat shock protein binding; F:metal ion binding; F:unfolded protein binding; C:ribosome; C:integral component of membrane
[BLASTED, MAPPED, ANNOTATED]	TRINITY_DN80_c0_g1	E3 ubiquitin-protein ligase RDUF2-like	1731	10	9.09309e-66	746	3	P:GO:0016567; F:GO:0046872; F:GO:0061630	P:protein ubiquitination; F:metal ion binding; F:ubiquitin protein ligase activity	EC:2	Transferases
[BLASTED, MAPPED, ANNOTATED]	TRINITY_DN55_c0_g1	serine hydroxymethyltransferase 4	1365	10	2.89284e-140	9838	6	P:GO:0019264; P:GO:0032259; P:GO:0035999; F:GO:0004372; F:GO:0008168; F:GO:0030170	P:glycine biosynthetic process from serine; P:methylation; P:tetrahydrofolate interconversion; F:glycine hydroxymethyltransferase activity; F:methyltransferase activity; F:pyridoxal phosphate binding	EC:2.1.2.1; EC:2.1.1	Glycine hydroxymethyltransferase; Transferring one-carbon groups
[BLASTED, MAPPED, ANNOTATED]	TRINITY_DN7_c0_g1	PEROXYGENASE 2	5707	10	1.76382e-125	8635	5	P:GO:0098869; F:GO:0004601; F:GO:0102070; F:GO:1990137; C:GO:0016021	P:cellular oxidant detoxification; F:peroxidase activity; F:18-hydroxyoleate peroxygenase activity; F:plant seed peroxidase activity; C:integral component of membrane	EC:1.11.2.3; EC:1.11.1	Plant seed peroxygenase; Acting on a peroxide as acceptor
[BLASTED, MAPPED, ANNOTATED]	TRINITY_DN7_c1_g1	putative RNA-binding protein	1224	10	1.78927e-46	7116	1	C:GO:0110165	C:cellular anatomical entity
[BLASTED, MAPPED, ANNOTATED]	TRINITY_DN72_c0_g1	A20/AN1-like zinc finger family protein	1904	10	5.98531e-40	8604	1	F:GO:0046872	F:metal ion binding
[BLASTED, MAPPED, ANNOTATED]	TRINITY_DN54_c0_g1	triosephosphate isomerase, chloroplastic	1712	10	0	9456	6	P:GO:0006094; P:GO:0006096; P:GO:0019563; P:GO:0046166; F:GO:0004807; C:GO:0005829	P:gluconeogenesis; P:glycolytic process; P:glycerol catabolic process; P:glyceraldehyde-3-phosphate biosynthetic process; F:triose-phosphate isomerase activity; C:cytosol	EC:5.3.1.1	Triose-phosphate isomerase
[BLASTED, MAPPED, ANNOTATED]	TRINITY_DN97_c1_g1	Sedoheptulose-1,7-bisphosphatase, chloroplastic	4365	10	5.82096e-164	8294	9	P:GO:0005986; P:GO:0006000; P:GO:0006002; P:GO:0006094; P:GO:0016311; P:GO:0030388; F:GO:0042132; F:GO:0046872; C:GO:0005737	P:sucrose biosynthetic process; P:fructose metabolic process; P:fructose 6-phosphate metabolic process; P:gluconeogenesis; P:dephosphorylation; P:fructose 1,6-bisphosphate metabolic process; F:fructose 1,6-bisphosphate 1-phosphatase activity; F:metal ion binding; C:cytoplasm	EC:3.1.3.23; EC:3.1.3.11	Sugar-phosphatase; Fructose-bisphosphatase
[BLASTED, MAPPED, ANNOTATED]	TRINITY_DN50_c0_g1	60S ribosomal protein L44	1509	10	2.58213e-48	9712	2	P:GO:0006412; F:GO:0003735	P:translation; F:structural constituent of ribosome
[BLASTED, MAPPED, ANNOTATED]	TRINITY_DN10_c3_g1	Thioesterase superfamily protein	1196	10	2.50899e-61	9614	1	F:GO:0047617	F:acyl-CoA hydrolase activity	EC:3.1.2.20	Acyl-CoA hydrolase
[BLASTED, MAPPED, ANNOTATED]	TRINITY_DN57_c1_g1	cytochrome b-c1 complex subunit Rieske-4, mitochondrial-like	3137	10	7.99728e-132	9005	6	P:GO:0006122; P:GO:1902600; F:GO:0008121; F:GO:0046872; F:GO:0051537; C:GO:0005750	P:mitochondrial electron transport, ubiquinol to cytochrome c; P:proton transmembrane transport; F:ubiquinol-cytochrome-c reductase activity; F:metal ion binding; F:2 iron, 2 sulfur cluster binding; C:mitochondrial respiratory chain complex III	EC:1.10; EC:7.1.1.8	Acting on diphenols and related substances as donors; Quinol--cytochrome-c reductase
[BLASTED, MAPPED, ANNOTATED]	TRINITY_DN38_c0_g1	chlorophyll a-b binding protein	4426	10	7.43934e-94	6488	3	P:GO:0044237; C:GO:0009536; C:GO:0034357	P:cellular metabolic process; C:plastid; C:photosynthetic membrane
[BLASTED, MAPPED, ANNOTATED]	TRINITY_DN41_c1_g1	vacuolar-sorting receptor 1-like	3788	10	0	9468	9	P:GO:0006511; P:GO:0006623; P:GO:0006896; P:GO:0016567; F:GO:0005509; F:GO:0061630; C:GO:0005802; C:GO:0016021; C:GO:0017119	P:ubiquitin-dependent protein catabolic process; P:protein targeting to vacuole; P:Golgi to vacuole transport; P:protein ubiquitination; F:calcium ion binding; F:ubiquitin protein ligase activity; C:trans-Golgi network; C:integral component of membrane; C:Golgi transport complex	EC:2	Transferases
[BLASTED, MAPPED, ANNOTATED]	TRINITY_DN22_c0_g1	NADH--cytochrome b5 reductase 1-like	1879	10	2.11762e-129	8821	3	P:GO:0022900; F:GO:0004128; C:GO:0016021	P:electron transport chain; F:cytochrome-b5 reductase activity, acting on NAD(P)H; C:integral component of membrane	EC:1.6.2.2	Cytochrome-b5 reductase
[BLASTED, MAPPED, ANNOTATED]	TRINITY_DN45_c1_g1	calmodulin-binding protein 25-like	1884	10	2.2226e-47	6507	2	P:GO:0006970; F:GO:0005516	P:response to osmotic stress; F:calmodulin binding
[BLASTED, MAPPED, ANNOTATED]	TRINITY_DN25_c0_g1	polyol/monosaccharide transporter 5	3000	10	2.75378e-137	7793	6	P:GO:0006817; P:GO:0034219; P:GO:0050896; P:GO:1902600; F:GO:0005351; C:GO:0016021	P:phosphate ion transport; P:carbohydrate transmembrane transport; P:response to stimulus; P:proton transmembrane transport; F:carbohydrate:proton symporter activity; C:integral component of membrane	EC:7	Translocases
[BLASTED, MAPPED, ANNOTATED]	TRINITY_DN66_c0_g1	NADH-ubiquinone oxidoreductase	2590	10	4.26889e-45	983	2	F:GO:0016491; C:GO:0005747	F:oxidoreductase activity; C:mitochondrial respiratory chain complex I	EC:1	Oxidoreductases
[BLASTED, MAPPED, ANNOTATED]	TRINITY_DN2_c9_g1	ribulose bisphosphate carboxylase small subunit, chloroplastic-like	1058	10	6.67653e-99	9232	1	P:GO:0019253	P:reductive pentose-phosphate cycle
[BLASTED, MAPPED, ANNOTATED]	TRINITY_DN75_c0_g1	30S ribosomal protein S10, chloroplastic	976	10	5.97439e-101	8005	4	P:GO:0006412; F:GO:0003723; F:GO:0003735; C:GO:0015935	P:translation; F:RNA binding; F:structural constituent of ribosome; C:small ribosomal subunit
[BLASTED, MAPPED, ANNOTATED]	TRINITY_DN33_c9_g1	Ubiquitin family protein	835	10	3.63592e-113	9144	1	F:GO:0003729	F:mRNA binding
[BLASTED, MAPPED, ANNOTATED]	TRINITY_DN23_c0_g1	60S ribosomal protein L10A	1245	10	1.30363e-70	5893	1	C:GO:0005840	C:ribosome
[BLASTED, MAPPED, ANNOTATED]	TRINITY_DN131_c4_g1	putative nuclease harbi1	651	10	9.15112e-82	9099	3	P:GO:0090305; F:GO:0004518; F:GO:0046872	P:nucleic acid phosphodiester bond hydrolysis; F:nuclease activity; F:metal ion binding	EC:3.1	Acting on ester bonds
[BLASTED, MAPPED, ANNOTATED]	TRINITY_DN161_c0_g1	scarecrow-like protein 21	2805	10	6.4822e-143	8497	3	P:GO:0006355; F:GO:0003700; F:GO:0043565	P:regulation of transcription, DNA-templated; F:DNA-binding transcription factor activity; F:sequence-specific DNA binding
[BLASTED, MAPPED, ANNOTATED]	TRINITY_DN185_c0_g1	S-adenosylmethionine synthase 3-like isoform X1	3412	10	1.1427e-156	9393	6	P:GO:0006556; P:GO:0006730; F:GO:0004478; F:GO:0005524; F:GO:0046872; C:GO:0005829	P:S-adenosylmethionine biosynthetic process; P:one-carbon metabolic process; F:methionine adenosyltransferase activity; F:ATP binding; F:metal ion binding; C:cytosol	EC:2.5.1.6	Methionine adenosyltransferase
[BLASTED, MAPPED, ANNOTATED]	TRINITY_DN175_c0_g1	heat shock cognate protein 80-like	3048	10	0	9655	4	P:GO:0006457; F:GO:0005524; F:GO:0016887; F:GO:0051082	P:protein folding; F:ATP binding; F:ATP hydrolysis activity; F:unfolded protein binding	EC:3.6.1	Acting on acid anhydrides
[BLASTED, MAPPED, ANNOTATED]	TRINITY_DN199_c0_g1	ERBB-3 BINDING PROTEIN 1	2081	10	0	8648	1	F:GO:0008168	F:methyltransferase activity	EC:2.1.1	Transferring one-carbon groups
[BLASTED, MAPPED, ANNOTATED]	TRINITY_DN152_c1_g1	probable CoA ligase CCL5	1929	10	0	8913	8	P:GO:0009611; P:GO:0009617; P:GO:0009695; P:GO:0009698; P:GO:0009753; F:GO:0016207; C:GO:0005777; C:GO:0016021	P:response to wounding; P:response to bacterium; P:jasmonic acid biosynthetic process; P:phenylpropanoid metabolic process; P:response to jasmonic acid; F:4-coumarate-CoA ligase activity; C:peroxisome; C:integral component of membrane	EC:6.2.1.12	4-coumarate--CoA ligase
[BLASTED, MAPPED, ANNOTATED]	TRINITY_DN189_c0_g1	polyadenylate-binding protein 8-like	2045	10	1.53852e-59	9912	2	F:GO:0003723; C:GO:0005737	F:RNA binding; C:cytoplasm
[BLASTED, MAPPED, ANNOTATED]	TRINITY_DN195_c0_g1	60S ribosomal protein L11	1689	10	3.84852e-89	8748	3	P:GO:0006412; F:GO:0003723; F:GO:0003735	P:translation; F:RNA binding; F:structural constituent of ribosome
[BLASTED, MAPPED, ANNOTATED]	TRINITY_DN158_c0_g1	60S ribosomal protein L10-like	2489	10	1.61941e-104	8266	3	P:GO:0006412; F:GO:0003735; C:GO:0005840	P:translation; F:structural constituent of ribosome; C:ribosome
[BLASTED, MAPPED, ANNOTATED]	TRINITY_DN163_c0_g1	HVA22-like protein A	1604	10	3.59274e-62	8102	1	C:GO:0016021	C:integral component of membrane
[BLASTED, MAPPED, ANNOTATED]	TRINITY_DN188_c0_g1	Thioredoxin superfamily protein	1063	10	3.23187e-56	9706	3	P:GO:0098869; F:GO:0004791; F:GO:0097573	P:cellular oxidant detoxification; F:thioredoxin-disulfide reductase activity; F:glutathione oxidoreductase activity	EC:1.8.1.9; EC:1.8.1.8	Thioredoxin-disulfide reductase; Protein-disulfide reductase
[BLASTED, MAPPED, ANNOTATED]	TRINITY_DN140_c0_g1	aminomethyltransferase, mitochondrial	1964	10	0	9695	4	P:GO:0019464; P:GO:0032259; F:GO:0004047; F:GO:0008483	P:glycine decarboxylation via glycine cleavage system; P:methylation; F:aminomethyltransferase activity; F:transaminase activity	EC:2.6.1; EC:2.1.2.10; EC:2.1.1	Transferring nitrogenous groups; Aminomethyltransferase; Transferring one-carbon groups
[BLASTED, MAPPED, ANNOTATED]	TRINITY_DN102_c0_g1	FtsH extracellular protease family	3190	10	0	9435	7	P:GO:0006508; F:GO:0004176; F:GO:0004222; F:GO:0005524; F:GO:0016887; C:GO:0009536; C:GO:0016021	P:proteolysis; F:ATP-dependent peptidase activity; F:metalloendopeptidase activity; F:ATP binding; F:ATP hydrolysis activity; C:plastid; C:integral component of membrane	EC:3.4.24; EC:3.6.1	Acting on peptide bonds (peptidases); Acting on acid anhydrides
[BLASTED, MAPPED, ANNOTATED]	TRINITY_DN176_c0_g1	putative calreticulin/calnexin, concanavalin A-like lectin/glucanase domain superfamily	1926	10	0	904	6	P:GO:0006457; F:GO:0005509; F:GO:0030246; F:GO:0051082; C:GO:0005788; C:GO:0016021	P:protein folding; F:calcium ion binding; F:carbohydrate binding; F:unfolded protein binding; C:endoplasmic reticulum lumen; C:integral component of membrane
[BLASTED, MAPPED, ANNOTATED]	TRINITY_DN154_c0_g1	probable WRKY transcription factor 70	1539	10	3.62608e-42	8457	3	P:GO:0006355; F:GO:0003700; F:GO:0043565	P:regulation of transcription, DNA-templated; F:DNA-binding transcription factor activity; F:sequence-specific DNA binding
[BLASTED, MAPPED, ANNOTATED]	TRINITY_DN145_c3_g1	SAGA-associated factor 29 homolog B-like isoform X2	1252	10	5.46807e-126	9429	4	P:GO:0043966; F:GO:0005524; F:GO:0035064; C:GO:0000124	P:histone H3 acetylation; F:ATP binding; F:methylated histone binding; C:SAGA complex
[BLASTED, MAPPED, ANNOTATED]	TRINITY_DN168_c13_g1	probable glutathione S-transferase	229	10	5.93139e-19	864	3	P:GO:0006749; F:GO:0004364; C:GO:0005737	P:glutathione metabolic process; F:glutathione transferase activity; C:cytoplasm	EC:2.5.1.18	Glutathione transferase
[BLASTED, MAPPED, ANNOTATED]	TRINITY_DN181_c0_g1	probable protein phosphatase 2C 59	2522	10	0	983	4	P:GO:0006470; P:GO:0042742; F:GO:0017018; F:GO:0046872	P:protein dephosphorylation; P:defense response to bacterium; F:myosin phosphatase activity; F:metal ion binding	EC:3.1.3.16	Protein-serine/threonine phosphatase
[BLASTED, MAPPED, ANNOTATED]	TRINITY_DN171_c1_g1	homeobox-leucine zipper protein HAT22-like	386	10	1.27956e-28	9122	3	P:GO:0006357; F:GO:0000981; F:GO:0043565	P:regulation of transcription by RNA polymerase II; F:DNA-binding transcription factor activity, RNA polymerase II-specific; F:sequence-specific DNA binding
[BLASTED, MAPPED, ANNOTATED]	TRINITY_DN117_c0_g1	light-harvesting chlorophyll-protein complex I subunit A4	2583	10	3.23429e-163	9212	7	P:GO:0009416; P:GO:0009768; P:GO:0018298; F:GO:0016168; C:GO:0009522; C:GO:0009523; C:GO:0009535	P:response to light stimulus; P:photosynthesis, light harvesting in photosystem I; P:protein-chromophore linkage; F:chlorophyll binding; C:photosystem I; C:photosystem II; C:chloroplast thylakoid membrane
[BLASTED, MAPPED, ANNOTATED]	TRINITY_DN117_c1_g1	light-harvesting chlorophyll-protein complex I subunit A4	1083	10	5.14389e-102	9472	7	P:GO:0009765; P:GO:0018298; F:GO:0016168; C:GO:0009522; C:GO:0009523; C:GO:0009535; C:GO:0016021	P:photosynthesis, light harvesting; P:protein-chromophore linkage; F:chlorophyll binding; C:photosystem I; C:photosystem II; C:chloroplast thylakoid membrane; C:integral component of membrane
[BLASTED, MAPPED, ANNOTATED]	TRINITY_DN248_c0_g1	eukaryotic translation initiation factor-like	3183	10	1.37072e-128	7847	2	P:GO:0006412; F:GO:0003676	P:translation; F:nucleic acid binding
[BLASTED, MAPPED, ANNOTATED]	TRINITY_DN209_c0_g1	actin-depolymerizing factor 1	1839	10	1.94944e-87	9577	4	P:GO:0030042; F:GO:0051015; C:GO:0005737; C:GO:0015629	P:actin filament depolymerization; F:actin filament binding; C:cytoplasm; C:actin cytoskeleton
[BLASTED, MAPPED, ANNOTATED]	TRINITY_DN243_c2_g1	60S acidic ribosomal protein P1-like	1508	10	2.30308e-27	9198	3	P:GO:0006414; F:GO:0003735; C:GO:0005840	P:translational elongation; F:structural constituent of ribosome; C:ribosome
[BLASTED, MAPPED, ANNOTATED]	TRINITY_DN206_c0_g2	chlorophyll a-b binding protein 40 chloroplastic	915	10	2.22537e-73	936	7	P:GO:0009416; P:GO:0009768; P:GO:0018298; F:GO:0016168; C:GO:0009522; C:GO:0009523; C:GO:0009535	P:response to light stimulus; P:photosynthesis, light harvesting in photosystem I; P:protein-chromophore linkage; F:chlorophyll binding; C:photosystem I; C:photosystem II; C:chloroplast thylakoid membrane
[BLASTED, MAPPED, ANNOTATED]	TRINITY_DN266_c0_g1	photosystem II repair protein PSB27-H1, chloroplastic	1895	10	3.86837e-29	8321	4	P:GO:0010206; P:GO:0010207; C:GO:0009523; C:GO:0009543	P:photosystem II repair; P:photosystem II assembly; C:photosystem II; C:chloroplast thylakoid lumen
[BLASTED, MAPPED, ANNOTATED]	TRINITY_DN268_c0_g1	zinc finger protein CONSTANS-LIKE 5-like	2674	10	1.19622e-60	8007	2	P:GO:0009909; F:GO:0008270	P:regulation of flower development; F:zinc ion binding
[BLASTED, MAPPED, ANNOTATED]	TRINITY_DN253_c0_g1	histone deacetylase complex subunit SAP18-like	1152	10	6.01239e-66	8362	4	P:GO:0009651; P:GO:0009737; P:GO:0045892; F:GO:0003714	P:response to salt stress; P:response to abscisic acid; P:negative regulation of transcription, DNA-templated; F:transcription corepressor activity
[BLASTED, MAPPED, ANNOTATED]	TRINITY_DN200_c6_g1	ubiquitin-conjugating enzyme E2	209	10	1.46242e-30	9688	4	P:GO:0000209; P:GO:0006511; F:GO:0005524; F:GO:0061631	P:protein polyubiquitination; P:ubiquitin-dependent protein catabolic process; F:ATP binding; F:ubiquitin conjugating enzyme activity	EC:2.3.2.23	E2 ubiquitin-conjugating enzyme
[BLASTED, MAPPED, ANNOTATED]	TRINITY_DN200_c9_g1	ubiquitin-conjugating enzyme 28	246	10	8.78175e-24	9302	3	F:GO:0005524; F:GO:0016740; C:GO:0016021	F:ATP binding; F:transferase activity; C:integral component of membrane	EC:2	Transferases
[BLASTED, MAPPED, ANNOTATED]	TRINITY_DN230_c0_g1	SNF7 family protein	2096	10	3.6813e-117	9838	1	P:GO:0007034	P:vacuolar transport
[BLASTED, MAPPED, ANNOTATED]	TRINITY_DN272_c0_g1	Double Clp-N motif-containing P-loop nucleoside triphosphate hydrolases superfamily protein	6474	10	0	8113	3	P:GO:0006508; F:GO:0005524; F:GO:0008233	P:proteolysis; F:ATP binding; F:peptidase activity	EC:3.4	Acting on peptide bonds (peptidases)
[BLASTED, MAPPED, ANNOTATED]	TRINITY_DN294_c0_g1	chlorophyll a-b binding protein CP24 10A, chloroplastic-like	1331	10	1.67713e-99	9068	7	P:GO:0009416; P:GO:0009768; P:GO:0018298; F:GO:0016168; C:GO:0009522; C:GO:0009523; C:GO:0009535	P:response to light stimulus; P:photosynthesis, light harvesting in photosystem I; P:protein-chromophore linkage; F:chlorophyll binding; C:photosystem I; C:photosystem II; C:chloroplast thylakoid membrane
[BLASTED, MAPPED, ANNOTATED]	TRINITY_DN275_c0_g1	altered inheritance of mitochondria protein 32	2139	10	0	7779	1	C:GO:0016020	C:membrane
[BLASTED, MAPPED, ANNOTATED]	TRINITY_DN280_c0_g1	magnesium-dependent phosphatase 1	1907	10	1.40238e-33	9047	2	P:GO:0035335; F:GO:0004725	P:peptidyl-tyrosine dephosphorylation; F:protein tyrosine phosphatase activity	EC:3.1.3.48	Protein-tyrosine-phosphatase
[BLASTED, MAPPED, ANNOTATED]	TRINITY_DN241_c0_g2	CURVATURE THYLAKOID 1A-like protein	1773	10	2.73912e-40	7921	2	C:GO:0009535; C:GO:0016021	C:chloroplast thylakoid membrane; C:integral component of membrane
[BLASTED, MAPPED, ANNOTATED]	TRINITY_DN271_c0_g1	S-locus lectin protein kinase family protein	4648	10	0	8013	4	P:GO:0016310; F:GO:0000166; F:GO:0004672; C:GO:0016020	P:phosphorylation; F:nucleotide binding; F:protein kinase activity; C:membrane	EC:2.7.1	Transferring phosphorus-containing groups
[BLASTED, MAPPED, ANNOTATED]	TRINITY_DN271_c5_g1	cysteine proteinase 3-like	264	10	4.99021e-25	9365	2	P:GO:0006508; F:GO:0008234	P:proteolysis; F:cysteine-type peptidase activity	EC:3.4	Acting on peptide bonds (peptidases)
[BLASTED, MAPPED, ANNOTATED]	TRINITY_DN282_c1_g1	diacylglycerol kinase 7	3712	10	0	9039	6	P:GO:0006952; P:GO:0007205; P:GO:0016310; F:GO:0003951; F:GO:0004143; F:GO:0005524	P:defense response; P:protein kinase C-activating G protein-coupled receptor signaling pathway; P:phosphorylation; F:NAD+ kinase activity; F:diacylglycerol kinase activity; F:ATP binding	EC:2.7.1.23; EC:2.7.1.107	NAD(+) kinase; Diacylglycerol kinase (ATP)
[BLASTED, MAPPED, ANNOTATED]	TRINITY_DN375_c0_g1	vacuolar ATP synthase subunit A	2472	10	0	9741	9	P:GO:0015986; P:GO:1902600; F:GO:0005524; F:GO:0016787; F:GO:0046933; F:GO:0046961; C:GO:0031090; C:GO:0033180; C:GO:0043231	P:proton motive force-driven ATP synthesis; P:proton transmembrane transport; F:ATP binding; F:hydrolase activity; F:proton-transporting ATP synthase activity, rotational mechanism; F:proton-transporting ATPase activity, rotational mechanism; C:organelle membrane; C:proton-transporting V-type ATPase, V1 domain; C:intracellular membrane-bounded organelle	EC:7.1.3.1; EC:7.1.2.2; EC:3; EC:6	H(+)-exporting diphosphatase; H(+)-transporting two-sector ATPase; Hydrolases; Ligases
[BLASTED, MAPPED, ANNOTATED]	TRINITY_DN329_c0_g1	P-loop containing nucleoside triphosphate hydrolases superfamily protein	5943	10	3.6677e-129	7694	2	F:GO:0005524; F:GO:0016887	F:ATP binding; F:ATP hydrolysis activity	EC:3.6.1	Acting on acid anhydrides
[BLASTED, MAPPED, ANNOTATED]	TRINITY_DN383_c0_g1	lysine ketoglutarate reductase trans-splicing protein	3370	10	1.44618e-87	9616	1	C:GO:0016021	C:integral component of membrane
[BLASTED, MAPPED, ANNOTATED]	TRINITY_DN338_c1_g1	putative pyridoxal phosphate-dependent enzyme	1982	10	3.51634e-106	9303	2	F:GO:0016829; F:GO:0030170	F:lyase activity; F:pyridoxal phosphate binding	EC:4	Lyases
[BLASTED, MAPPED, ANNOTATED]	TRINITY_DN388_c0_g1	GNOM-like 2	7219	10	0	9045	7	P:GO:0009846; P:GO:0032012; P:GO:0050790; F:GO:0005085; C:GO:0005829; C:GO:0016020; C:GO:0090406	P:pollen germination; P:regulation of ARF protein signal transduction; P:regulation of catalytic activity; F:guanyl-nucleotide exchange factor activity; C:cytosol; C:membrane; C:pollen tube
[BLASTED, MAPPED, ANNOTATED]	TRINITY_DN345_c0_g1	aspartic proteinase A1	2472	10	0	8299	3	P:GO:0006508; P:GO:0006629; F:GO:0004190	P:proteolysis; P:lipid metabolic process; F:aspartic-type endopeptidase activity	EC:3.4.23	Acting on peptide bonds (peptidases)
[BLASTED, MAPPED, ANNOTATED]	TRINITY_DN332_c0_g1	UvrB/UvrC domain protein	4678	10	0	8646	2	P:GO:0010343; C:GO:0042651	P:singlet oxygen-mediated programmed cell death; C:thylakoid membrane
[BLASTED, MAPPED, ANNOTATED]	TRINITY_DN347_c0_g1	acyl-CoA thioesterase II	2560	10	8.00351e-34	6514	2	P:GO:0008152; F:GO:0016790	P:metabolic process; F:thiolester hydrolase activity	EC:3.1.2	Acting on ester bonds
[BLASTED, MAPPED, ANNOTATED]	TRINITY_DN372_c0_g2	elongation factor 2	4794	10	0	9659	7	P:GO:0006414; F:GO:0003746; F:GO:0003924; F:GO:0005525; F:GO:0043022; C:GO:0009507; C:GO:1990904	P:translational elongation; F:translation elongation factor activity; F:GTPase activity; F:GTP binding; F:ribosome binding; C:chloroplast; C:ribonucleoprotein complex	EC:3.6.1	Acting on acid anhydrides
[BLASTED, MAPPED, ANNOTATED]	TRINITY_DN362_c0_g1	cinnamyl alcohol dehydrogenase 8	1826	10	3.36148e-115	9485	2	F:GO:0008270; F:GO:0016491	F:zinc ion binding; F:oxidoreductase activity	EC:1	Oxidoreductases
[BLASTED, MAPPED, ANNOTATED]	TRINITY_DN314_c0_g2	ethylene-responsive transcription factor ERF017-like	1892	10	3.59907e-48	9334	4	P:GO:0006355; P:GO:0006952; F:GO:0003677; F:GO:0003700	P:regulation of transcription, DNA-templated; P:defense response; F:DNA binding; F:DNA-binding transcription factor activity
[BLASTED, MAPPED, ANNOTATED]	TRINITY_DN370_c0_g1	S-adenosylmethionine decarboxylase proenzyme	1009	10	1.74735e-61	936	5	P:GO:0006557; P:GO:0006597; P:GO:0008295; F:GO:0004014; C:GO:0005829	P:S-adenosylmethioninamine biosynthetic process; P:spermine biosynthetic process; P:spermidine biosynthetic process; F:adenosylmethionine decarboxylase activity; C:cytosol	EC:4.1.1.50	Adenosylmethionine decarboxylase
[BLASTED, MAPPED, ANNOTATED]	TRINITY_DN370_c0_g2	S-adenosylmethionine decarboxylase proenzyme	1233	10	2.62775e-99	8091	5	P:GO:0006557; P:GO:0006597; P:GO:0008295; F:GO:0004014; C:GO:0005829	P:S-adenosylmethioninamine biosynthetic process; P:spermine biosynthetic process; P:spermidine biosynthetic process; F:adenosylmethionine decarboxylase activity; C:cytosol	EC:4.1.1.50	Adenosylmethionine decarboxylase
[BLASTED, MAPPED, ANNOTATED]	TRINITY_DN346_c0_g1	protein phosphatase 2A-3	2003	10	2.05885e-78	1000	4	P:GO:0000082; P:GO:0070262; F:GO:0017018; C:GO:0005737	P:G1/S transition of mitotic cell cycle; P:peptidyl-serine dephosphorylation; F:myosin phosphatase activity; C:cytoplasm	EC:3.1.3.16	Protein-serine/threonine phosphatase
[BLASTED, MAPPED, ANNOTATED]	TRINITY_DN346_c0_g2	glutathione S-transferase-like	704	10	9.04965e-49	799	5	P:GO:0006749; P:GO:0009407; F:GO:0004364; F:GO:0043295; C:GO:0005737	P:glutathione metabolic process; P:toxin catabolic process; F:glutathione transferase activity; F:glutathione binding; C:cytoplasm	EC:2.5.1.18	Glutathione transferase
[BLASTED, MAPPED, ANNOTATED]	TRINITY_DN357_c0_g1	ATP-dependent RNA helicase-like protein DB10	1891	10	1.22271e-74	9776	5	F:GO:0003723; F:GO:0003724; F:GO:0005524; F:GO:0016787; C:GO:1990904	F:RNA binding; F:RNA helicase activity; F:ATP binding; F:hydrolase activity; C:ribonucleoprotein complex	EC:3.6.4.13	RNA helicase
[BLASTED, MAPPED, ANNOTATED]	TRINITY_DN489_c0_g1	Calcium-binding EF-hand family protein	2226	10	3.52012e-58	7979	1	F:GO:0005509	F:calcium ion binding
[BLASTED, MAPPED, ANNOTATED]	TRINITY_DN426_c0_g1	transcription factor WRKY19-like	2018	10	2.1219e-99	7142	1	F:GO:0003677	F:DNA binding
[BLASTED, MAPPED, ANNOTATED]	TRINITY_DN422_c0_g1	ADP-ribosylation factor 2	2583	10	1.69426e-111	7663	2	P:GO:0006810; F:GO:0000166	P:transport; F:nucleotide binding
[BLASTED, MAPPED, ANNOTATED]	TRINITY_DN487_c0_g1	PHYTOENE SYNTHASE	6233	10	0	9379	5	P:GO:0016117; P:GO:0016120; F:GO:0004311; F:GO:0016767; F:GO:0046905	P:carotenoid biosynthetic process; P:carotene biosynthetic process; F:farnesyltranstransferase activity; F:geranylgeranyl-diphosphate geranylgeranyltransferase activity; F:15-cis-phytoene synthase activity	EC:3.6.1; EC:2.5.1.29; EC:2.5.1.32; EC:2.5.1.10	Acting on acid anhydrides; Geranylgeranyl diphosphate synthase; 15-cis-phytoene synthase; (2E,6E)-farnesyl diphosphate synthase
[BLASTED, MAPPED, ANNOTATED]	TRINITY_DN402_c7_g1	hypothetical protein PuT2_15500	205	10	3.62605e-16	6965	1	C:GO:0016020	C:membrane
[BLASTED, MAPPED, ANNOTATED]	TRINITY_DN484_c0_g1	cytochrome P450	5361	10	0	874	7	P:GO:0016114; F:GO:0005506; F:GO:0016712; F:GO:0018685; F:GO:0020037; F:GO:0052869; C:GO:0016021	P:terpenoid biosynthetic process; F:iron ion binding; F:oxidoreductase activity, acting on paired donors, with incorporation or reduction of molecular oxygen, reduced flavin or flavoprotein as one donor, and incorporation of one atom of oxygen; F:alkane 1-monooxygenase activity; F:heme binding; F:arachidonic acid omega-hydroxylase activity; C:integral component of membrane	EC:1.14.15.3; EC:1.14.14	Alkane 1-monooxygenase; Acting on paired donors, with incorporation or reduction of molecular oxygen. The oxygen incorporated need not be derived from O(2)
[BLASTED, MAPPED, ANNOTATED]	TRINITY_DN476_c0_g1	P-loop containing nucleoside triphosphate hydrolases superfamily protein	1920	10	5.01424e-174	8406	3	P:GO:0016310; F:GO:0008887; C:GO:0009507	P:phosphorylation; F:glycerate kinase activity; C:chloroplast	EC:2.7.1.31	Glycerate 3-kinase
[BLASTED, MAPPED, ANNOTATED]	TRINITY_DN405_c0_g1	Ribosomal protein L6 family	1775	10	4.98067e-74	8296	4	P:GO:0006412; F:GO:0003735; F:GO:0019843; C:GO:0005840	P:translation; F:structural constituent of ribosome; F:rRNA binding; C:ribosome
[BLASTED, MAPPED, ANNOTATED]	TRINITY_DN463_c0_g1	nematode resistance protein-like HSPRO2	2175	10	0	8028	4	P:GO:0006952; P:GO:0019441; F:GO:0020037; F:GO:0046872	P:defense response; P:tryptophan catabolic process to kynurenine; F:heme binding; F:metal ion binding
[BLASTED, MAPPED, ANNOTATED]	TRINITY_DN400_c0_g1	ATP synthase subunit alpha	1461	10	3.09353e-29	9043	1	C:GO:0016021	C:integral component of membrane
[BLASTED, MAPPED, ANNOTATED]	TRINITY_DN412_c0_g1	syntaxin-121-like	1877	10	1.76096e-123	959	10	P:GO:0006886; P:GO:0006887; P:GO:0006906; P:GO:0048278; F:GO:0000149; F:GO:0005484; C:GO:0005886; C:GO:0012505; C:GO:0016021; C:GO:0031201	P:intracellular protein transport; P:exocytosis; P:vesicle fusion; P:vesicle docking; F:SNARE binding; F:SNAP receptor activity; C:plasma membrane; C:endomembrane system; C:integral component of membrane; C:SNARE complex
[BLASTED, MAPPED, ANNOTATED]	TRINITY_DN430_c0_g1	phosphoribulokinase, chloroplastic	2093	10	3.10378e-109	7015	4	P:GO:0005975; P:GO:0044237; F:GO:0016301; C:GO:0005737	P:carbohydrate metabolic process; P:cellular metabolic process; F:kinase activity; C:cytoplasm	EC:2.7	Transferring phosphorus-containing groups
[BLASTED, MAPPED, ANNOTATED]	TRINITY_DN466_c1_g1	mitochondrial uncoupling protein 5	574	10	1.2009e-19	7363	13	P:GO:0008272; P:GO:0015709; P:GO:0015729; P:GO:0035435; P:GO:0071422; P:GO:0071423; F:GO:0015116; F:GO:0015117; F:GO:0015131; F:GO:0015140; F:GO:0015141; F:GO:0015297; C:GO:0016020	P:sulfate transport; P:thiosulfate transport; P:oxaloacetate transport; P:phosphate ion transmembrane transport; P:succinate transmembrane transport; P:malate transmembrane transport; F:sulfate transmembrane transporter activity; F:thiosulfate transmembrane transporter activity; F:oxaloacetate transmembrane transporter activity; F:malate transmembrane transporter activity; F:succinate transmembra…	EC:7	Translocases
[BLASTED, MAPPED, ANNOTATED]	TRINITY_DN466_c2_g1	mitochondrial uncoupling protein 5-like	519	10	4.59115e-97	9663	15	P:GO:0006839; P:GO:0015709; P:GO:0035435; P:GO:0071422; P:GO:0071423; P:GO:1902356; P:GO:1902358; F:GO:0015116; F:GO:0015117; F:GO:0015131; F:GO:0015140; F:GO:0015141; F:GO:0015297; C:GO:0016021; C:GO:0031966	P:mitochondrial transport; P:thiosulfate transport; P:phosphate ion transmembrane transport; P:succinate transmembrane transport; P:malate transmembrane transport; P:oxaloacetate(2-) transmembrane transport; P:sulfate transmembrane transport; F:sulfate transmembrane transporter activity; F:thiosulfate transmembrane transporter activity; F:oxaloacetate transmembrane transporter activity; F:malate …	EC:7	Translocases
[BLASTED, MAPPED, ANNOTATED]	TRINITY_DN411_c0_g1	tyrosine aminotransferase	2034	10	7.59367e-169	9813	4	P:GO:0006520; P:GO:1901566; F:GO:0004838; F:GO:0030170	P:cellular amino acid metabolic process; P:organonitrogen compound biosynthetic process; F:L-tyrosine:2-oxoglutarate aminotransferase activity; F:pyridoxal phosphate binding	EC:2.6.1.5	Tyrosine transaminase
[BLASTED, MAPPED, ANNOTATED]	TRINITY_DN439_c0_g2	H[+]-ATPase 2	3148	10	0	9641	7	P:GO:0051453; P:GO:0120029; F:GO:0005524; F:GO:0008553; F:GO:0016887; C:GO:0005886; C:GO:0016021	P:regulation of intracellular pH; P:proton export across plasma membrane; F:ATP binding; F:P-type proton-exporting transporter activity; F:ATP hydrolysis activity; C:plasma membrane; C:integral component of membrane	EC:7.1.3.1; EC:3.6.1; EC:7.1.2.1	H(+)-exporting diphosphatase; Acting on acid anhydrides; P-type H(+)-exporting transporter
[BLASTED, MAPPED, ANNOTATED]	TRINITY_DN481_c0_g1	PLAT/LH2 domain-containing lipoxygenase family protein	4795	10	8.11558e-174	924	4	P:GO:0006633; P:GO:0031408; F:GO:0016702; F:GO:0046872	P:fatty acid biosynthetic process; P:oxylipin biosynthetic process; F:oxidoreductase activity, acting on single donors with incorporation of molecular oxygen, incorporation of two atoms of oxygen; F:metal ion binding	EC:1.13.11	Acting on single donors with incorporation of molecular oxygen (oxygenases). The oxygen incorporated need not be derived from O(2)
[BLASTED, MAPPED, ANNOTATED]	TRINITY_DN435_c0_g1	2,3-bisphosphoglycerate-independent phosphoglycerate mutase	4672	10	0	9554	5	P:GO:0006007; P:GO:0006096; F:GO:0004619; F:GO:0030145; C:GO:0005737	P:glucose catabolic process; P:glycolytic process; F:phosphoglycerate mutase activity; F:manganese ion binding; C:cytoplasm	EC:5.4.2.1	Intramolecular transferases
[BLASTED, MAPPED, ANNOTATED]	TRINITY_DN443_c0_g1	regulatory particle triple-A ATPase 6A	1522	10	0	974	8	P:GO:0043161; P:GO:1901800; F:GO:0005524; F:GO:0008233; F:GO:0016887; F:GO:0036402; C:GO:0005737; C:GO:0008540	P:proteasome-mediated ubiquitin-dependent protein catabolic process; P:positive regulation of proteasomal protein catabolic process; F:ATP binding; F:peptidase activity; F:ATP hydrolysis activity; F:proteasome-activating activity; C:cytoplasm; C:proteasome regulatory particle, base subcomplex	EC:3.6.1; EC:3.4; EC:5.6.1.5	Acting on acid anhydrides; Acting on peptide bonds (peptidases); Proteasome ATPase
[BLASTED, MAPPED, ANNOTATED]	TRINITY_DN464_c1_g1	Polyketide cyclase/dehydrase and lipid transport superfamily protein	2415	10	0	8746	2	F:GO:0008289; C:GO:0016021	F:lipid binding; C:integral component of membrane
[BLASTED, MAPPED, ANNOTATED]	TRINITY_DN533_c0_g1	molybdate-anion transporter-like	2353	10	0	8882	4	P:GO:0006817; P:GO:0015689; F:GO:0015098; C:GO:0016021	P:phosphate ion transport; P:molybdate ion transport; F:molybdate ion transmembrane transporter activity; C:integral component of membrane	EC:7	Translocases
[BLASTED, MAPPED, ANNOTATED]	TRINITY_DN573_c0_g1	Putative vesicle-associated membrane protein 726	2253	10	4.13558e-82	6802	1	C:GO:0110165	C:cellular anatomical entity
[BLASTED, MAPPED, ANNOTATED]	TRINITY_DN530_c1_g1	KH domain-containing protein HEN4-like	3237	10	0	7951	1	F:GO:0003676	F:nucleic acid binding
[BLASTED, MAPPED, ANNOTATED]	TRINITY_DN569_c0_g1	phenylalanine ammonia-lyase	2276	10	2.39027e-166	7794	4	P:GO:0006559; P:GO:0009800; F:GO:0045548; C:GO:0005737	P:L-phenylalanine catabolic process; P:cinnamic acid biosynthetic process; F:phenylalanine ammonia-lyase activity; C:cytoplasm	EC:4.3.1.24; EC:4.3.1.25	Phenylalanine ammonia-lyase; Phenylalanine/tyrosine ammonia-lyase
[BLASTED, MAPPED, ANNOTATED]	TRINITY_DN501_c0_g1	phosphoglycolate phosphatase 1B, chloroplastic-like	727	10	4.88495e-119	9058	2	P:GO:0016311; F:GO:0016791	P:dephosphorylation; F:phosphatase activity	EC:3.1.3	Acting on ester bonds
[BLASTED, MAPPED, ANNOTATED]	TRINITY_DN598_c0_g1	probable galactinol--sucrose galactosyltransferase 6	2228	10	0	9529	2	P:GO:0005975; F:GO:0047274	P:carbohydrate metabolic process; F:galactinol-sucrose galactosyltransferase activity	EC:2.4.1.82	Galactinol--sucrose galactosyltransferase
[BLASTED, MAPPED, ANNOTATED]	TRINITY_DN586_c0_g1	serine carboxypeptidase-like 40	2693	10	2.40107e-73	8996	2	F:GO:0003729; C:GO:0005829	F:mRNA binding; C:cytosol
[BLASTED, MAPPED, ANNOTATED]	TRINITY_DN564_c0_g1	mitochondrial lipoamide dehydrogenase 1	2476	10	0	9722	4	P:GO:0045454; F:GO:0004148; F:GO:0050660; C:GO:0045252	P:cell redox homeostasis; F:dihydrolipoyl dehydrogenase activity; F:flavin adenine dinucleotide binding; C:oxoglutarate dehydrogenase complex	EC:1.8.1.4	Dihydrolipoyl dehydrogenase
[BLASTED, MAPPED, ANNOTATED]	TRINITY_DN552_c0_g1	V-type proton ATPase subunit B 2	2700	10	0	8031	4	P:GO:0046034; P:GO:1902600; F:GO:0005524; C:GO:0016020	P:ATP metabolic process; P:proton transmembrane transport; F:ATP binding; C:membrane
[BLASTED, MAPPED, ANNOTATED]	TRINITY_DN535_c0_g1	glutamate synthase 1	6440	10	0	9643	5	P:GO:0006537; P:GO:0019676; F:GO:0016040; F:GO:0046872; F:GO:0051538	P:glutamate biosynthetic process; P:ammonia assimilation cycle; F:glutamate synthase (NADH) activity; F:metal ion binding; F:3 iron, 4 sulfur cluster binding	EC:1.4.1.14	Glutamate synthase (NADH)
[BLASTED, MAPPED, ANNOTATED]	TRINITY_DN541_c0_g1	ribonuclease TUDOR 2-like	3623	10	0	9406	5	P:GO:0031047; P:GO:0090305; F:GO:0004518; C:GO:0005737; C:GO:0016442	P:gene silencing by RNA; P:nucleic acid phosphodiester bond hydrolysis; F:nuclease activity; C:cytoplasm; C:RISC complex	EC:3.1	Acting on ester bonds
[BLASTED, MAPPED, ANNOTATED]	TRINITY_DN545_c0_g1	ferredoxin-NADP[+]-oxidoreductase 1	2460	10	5.62152e-92	7331	1	F:GO:0016491	F:oxidoreductase activity	EC:1	Oxidoreductases
[BLASTED, MAPPED, ANNOTATED]	TRINITY_DN522_c0_g1	phosphatase IMPL1, chloroplastic	2994	10	0	8868	8	P:GO:0006021; P:GO:0007165; P:GO:0046854; P:GO:0046855; F:GO:0008934; F:GO:0046872; F:GO:0052832; F:GO:0052833	P:inositol biosynthetic process; P:signal transduction; P:phosphatidylinositol phosphate biosynthetic process; P:inositol phosphate dephosphorylation; F:inositol monophosphate 1-phosphatase activity; F:metal ion binding; F:inositol monophosphate 3-phosphatase activity; F:inositol monophosphate 4-phosphatase activity	EC:3.1.3.25	Inositol-phosphate phosphatase
[BLASTED, MAPPED, ANNOTATED]	TRINITY_DN534_c0_g1	transcription elongation factor 1 homolog	961	10	9.70622e-19	667	5	P:GO:0009059; P:GO:0010467; P:GO:0044238; P:GO:0044271; F:GO:0005488	P:macromolecule biosynthetic process; P:gene expression; P:primary metabolic process; P:cellular nitrogen compound biosynthetic process; F:binding
[BLASTED, MAPPED, ANNOTATED]	TRINITY_DN549_c0_g1	dehydrodolichyl diphosphate synthase complex subunit NUS1-like isoform X4	1587	10	1.21058e-146	8691	9	P:GO:0006487; P:GO:0009414; P:GO:0009645; P:GO:0019408; P:GO:0030968; F:GO:0045547; C:GO:0005789; C:GO:0016021; C:GO:1904423	P:protein N-linked glycosylation; P:response to water deprivation; P:response to low light intensity stimulus; P:dolichol biosynthetic process; P:endoplasmic reticulum unfolded protein response; F:dehydrodolichyl diphosphate synthase activity; C:endoplasmic reticulum membrane; C:integral component of membrane; C:dehydrodolichyl diphosphate synthase complex	EC:2.5.1	Transferring alkyl or aryl groups, other than methyl groups
[BLASTED, MAPPED, ANNOTATED]	TRINITY_DN599_c0_g1	ras-related protein RABE1c	2642	10	1.23575e-93	9611	5	P:GO:0006904; P:GO:0009306; P:GO:0017157; F:GO:0003925; F:GO:0005525	P:vesicle docking involved in exocytosis; P:protein secretion; P:regulation of exocytosis; F:G protein activity; F:GTP binding	EC:3.6.1; EC:3.6.5.1; EC:3.6.5.2	Acting on acid anhydrides; Heterotrimeric G-protein GTPase; Small monomeric GTPase
[BLASTED, MAPPED, ANNOTATED]	TRINITY_DN559_c0_g1	mitogen-activated protein kinase 9-like isoform X1	4075	10	0	9752	3	P:GO:0006468; F:GO:0004707; F:GO:0005524	P:protein phosphorylation; F:MAP kinase activity; F:ATP binding	EC:2.7.11.24	Mitogen-activated protein kinase
[BLASTED, MAPPED, ANNOTATED]	TRINITY_DN503_c1_g1	multidrug resistance-associated protein 2	5830	10	0	9473	4	P:GO:0055085; F:GO:0005524; F:GO:0140359; C:GO:0016021	P:transmembrane transport; F:ATP binding; F:ABC-type transporter activity; C:integral component of membrane	EC:7	Translocases
[BLASTED, MAPPED, ANNOTATED]	TRINITY_DN529_c0_g1	hypothetical protein C2S51_019685	1842	10	8.41787e-54	832	2	F:GO:0016853; C:GO:0009536	F:isomerase activity; C:plastid	EC:5	Isomerases
[BLASTED, MAPPED, ANNOTATED]	TRINITY_DN674_c0_g1	UDP-D-glucuronate 4-epimerase 1	2430	10	0	9206	2	F:GO:0050378; C:GO:0016021	F:UDP-glucuronate 4-epimerase activity; C:integral component of membrane	EC:5.1.3.6	UDP-glucuronate 4-epimerase
[BLASTED, MAPPED, ANNOTATED]	TRINITY_DN670_c0_g1	oxygen-evolving enhancer protein 3-2, chloroplastic-like	1348	10	4.09587e-35	8378	4	P:GO:0015979; F:GO:0005509; C:GO:0009654; C:GO:0019898	P:photosynthesis; F:calcium ion binding; C:photosystem II oxygen evolving complex; C:extrinsic component of membrane
[BLASTED, MAPPED, ANNOTATED]	TRINITY_DN620_c0_g1	thioredoxin-dependent peroxidase 1	964	10	3.76547e-73	7872	6	P:GO:0034599; P:GO:0042744; P:GO:0045454; P:GO:0098869; F:GO:0008379; C:GO:0005737	P:cellular response to oxidative stress; P:hydrogen peroxide catabolic process; P:cell redox homeostasis; P:cellular oxidant detoxification; F:thioredoxin peroxidase activity; C:cytoplasm	EC:1.11.1.24	Thioredoxin-dependent peroxiredoxin
[BLASTED, MAPPED, ANNOTATED]	TRINITY_DN615_c0_g1	Rossmann-fold superfamily protein	2104	10	4.52566e-97	8027	1	F:GO:0016616	F:oxidoreductase activity, acting on the CH-OH group of donors, NAD or NADP as acceptor	EC:1.1.1	Acting on the CH-OH group of donors
[BLASTED, MAPPED, ANNOTATED]	TRINITY_DN657_c0_g1	calcium-transporting ATPase 2, plasma membrane-type-like	5672	10	0	9485	6	P:GO:0070588; F:GO:0005388; F:GO:0005516; F:GO:0005524; F:GO:0016887; C:GO:0016021	P:calcium ion transmembrane transport; F:P-type calcium transporter activity; F:calmodulin binding; F:ATP binding; F:ATP hydrolysis activity; C:integral component of membrane	EC:3.6.1; EC:7.2.2.10	Acting on acid anhydrides; P-type Ca(2+) transporter
[BLASTED, MAPPED, ANNOTATED]	TRINITY_DN692_c0_g1	clathrin heavy chain 1-like	6422	10	0	9844	7	P:GO:0006886; P:GO:0006898; F:GO:0005198; F:GO:0032051; C:GO:0030130; C:GO:0030132; C:GO:0071439	P:intracellular protein transport; P:receptor-mediated endocytosis; F:structural molecule activity; F:clathrin light chain binding; C:clathrin coat of trans-Golgi network vesicle; C:clathrin coat of coated pit; C:clathrin complex
[BLASTED, MAPPED, ANNOTATED]	TRINITY_DN698_c0_g1	ATP-dependent RNA helicase WM6	3428	10	5.712e-139	9698	5	F:GO:0003676; F:GO:0003724; F:GO:0005524; F:GO:0016887; C:GO:0043229	F:nucleic acid binding; F:RNA helicase activity; F:ATP binding; F:ATP hydrolysis activity; C:intracellular organelle	EC:3.6.1; EC:3.6.4.13	Acting on acid anhydrides; RNA helicase
[BLASTED, MAPPED, ANNOTATED]	TRINITY_DN606_c0_g1	RNA demethylase ALKBH10B-like	2744	10	0	8985	4	P:GO:0006402; P:GO:0070988; F:GO:0003729; F:GO:0032451	P:mRNA catabolic process; P:demethylation; F:mRNA binding; F:demethylase activity
[BLASTED, MAPPED, ANNOTATED]	TRINITY_DN658_c0_g1	S-adenosyl-L-methionine-dependent methyltransferases superfamily protein	1586	10	0	913	4	P:GO:0032259; F:GO:0051741; F:GO:0102550; C:GO:0016021	P:methylation; F:2-methyl-6-phytyl-1,4-benzoquinone methyltransferase activity; F:2-methyl-6-geranylgeranyl-1,4-benzoquinol methyltransferase activity; C:integral component of membrane	EC:2.1.1.295	2-methyl-6-phytyl-1,4-hydroquinone methyltransferase
[BLASTED, MAPPED, ANNOTATED]	TRINITY_DN654_c0_g1	ACT domain-containing protein ACR3	2095	10	0	901	2	P:GO:0006417; F:GO:0003723	P:regulation of translation; F:RNA binding
[BLASTED, MAPPED, ANNOTATED]	TRINITY_DN616_c1_g1	phosphoenolpyruvate carboxylase 2-like	3569	10	0	9772	5	P:GO:0006099; P:GO:0015977; P:GO:0048366; F:GO:0008964; C:GO:0005829	P:tricarboxylic acid cycle; P:carbon fixation; P:leaf development; F:phosphoenolpyruvate carboxylase activity; C:cytosol	EC:4.1.1.31; EC:4.1.1.32	Phosphoenolpyruvate carboxylase; Phosphoenolpyruvate carboxykinase (GTP)
[BLASTED, MAPPED, ANNOTATED]	TRINITY_DN794_c0_g1	alpha/beta-Hydrolases superfamily protein	4337	10	4.18637e-165	8819	2	P:GO:0016042; F:GO:0004806	P:lipid catabolic process; F:triglyceride lipase activity	EC:3.1.1.1; EC:3.1.1.3	Carboxylesterase; Triacylglycerol lipase
[BLASTED, MAPPED, ANNOTATED]	TRINITY_DN798_c0_g1	cellulose synthase A catalytic subunit 3 [UDP-forming]-like	1363	10	0	9895	6	P:GO:0030244; P:GO:0071555; F:GO:0016760; F:GO:0046872; C:GO:0005886; C:GO:0016021	P:cellulose biosynthetic process; P:cell wall organization; F:cellulose synthase (UDP-forming) activity; F:metal ion binding; C:plasma membrane; C:integral component of membrane	EC:2.4.1.12	Cellulose synthase (UDP-forming)
[BLASTED, MAPPED, ANNOTATED]	TRINITY_DN717_c0_g1	Pyruvate phosphate dikinase	4853	10	0	9134	4	P:GO:0016310; F:GO:0005524; F:GO:0102216; F:GO:0102218	P:phosphorylation; F:ATP binding; F:maltodextrin water dikinase; F:starch, H2O dikinase activity	EC:2.7.9.4	Alpha-glucan, water dikinase
[BLASTED, MAPPED, ANNOTATED]	TRINITY_DN712_c0_g1	desumoylating isopeptidase 1	2329	10	2.11618e-80	7521	1	P:GO:0070646	P:protein modification by small protein removal
[BLASTED, MAPPED, ANNOTATED]	TRINITY_DN727_c0_g1	phospho-2-dehydro-3-deoxyheptonate aldolase 2, chloroplastic-like	2202	10	0	9068	6	P:GO:0008652; P:GO:0009073; P:GO:0009423; P:GO:0009611; F:GO:0003849; C:GO:0009507	P:cellular amino acid biosynthetic process; P:aromatic amino acid family biosynthetic process; P:chorismate biosynthetic process; P:response to wounding; F:3-deoxy-7-phosphoheptulonate synthase activity; C:chloroplast	EC:2.5.1.54	3-deoxy-7-phosphoheptulonate synthase
[BLASTED, MAPPED, ANNOTATED]	TRINITY_DN735_c0_g1	vacuolar sorting protein 3-like	5229	10	0	8758	5	P:GO:0006886; P:GO:0006914; P:GO:0034058; C:GO:0005737; C:GO:0016020	P:intracellular protein transport; P:autophagy; P:endosomal vesicle fusion; C:cytoplasm; C:membrane
[BLASTED, MAPPED, ANNOTATED]	TRINITY_DN799_c1_g1	probable calcium-binding protein CML29	581	10	4.00678e-40	8281	1	F:GO:0005509	F:calcium ion binding
[BLASTED, MAPPED, ANNOTATED]	TRINITY_DN761_c0_g1	photosystem I reaction center subunit XI, chloroplastic	1580	10	4.09938e-53	8234	4	P:GO:0015979; F:GO:0016491; C:GO:0009538; C:GO:0016021	P:photosynthesis; F:oxidoreductase activity; C:photosystem I reaction center; C:integral component of membrane	EC:1	Oxidoreductases
[BLASTED, MAPPED, ANNOTATED]	TRINITY_DN708_c1_g1	cytochrome P450 reductase	3031	10	0	9455	6	F:GO:0003958; F:GO:0010181; F:GO:0050660; F:GO:0050661; C:GO:0005789; C:GO:0016021	F:NADPH-hemoprotein reductase activity; F:FMN binding; F:flavin adenine dinucleotide binding; F:NADP binding; C:endoplasmic reticulum membrane; C:integral component of membrane	EC:1.6.2.4	NADPH--hemoprotein reductase
[BLASTED, MAPPED, ANNOTATED]	TRINITY_DN758_c0_g1	transcription factor MYB1R1-like	1937	10	1.81673e-53	902	1	F:GO:0003677	F:DNA binding
[BLASTED, MAPPED, ANNOTATED]	TRINITY_DN777_c0_g1	glyceraldehyde-3-phosphate dehydrogenase	2282	10	1.2415e-88	8724	6	P:GO:0006006; P:GO:0006096; F:GO:0004365; F:GO:0050661; F:GO:0051287; C:GO:0005737	P:glucose metabolic process; P:glycolytic process; F:glyceraldehyde-3-phosphate dehydrogenase (NAD+) (phosphorylating) activity; F:NADP binding; F:NAD binding; C:cytoplasm	EC:1.2.1.59; EC:1.2.1.12	Glyceraldehyde-3-phosphate dehydrogenase (NAD(P)(+)) (phosphorylating); Glyceraldehyde-3-phosphate dehydrogenase (phosphorylating)
[BLASTED, MAPPED, ANNOTATED]	TRINITY_DN899_c0_g1	calcineurin B-like protein 3	3788	10	7.06075e-143	9943	3	P:GO:0019722; F:GO:0005509; F:GO:0019900	P:calcium-mediated signaling; F:calcium ion binding; F:kinase binding
[BLASTED, MAPPED, ANNOTATED]	TRINITY_DN830_c0_g1	ATP synthase subunit beta, mitochondrial-like	3368	10	0	9655	7	P:GO:0015986; P:GO:1902600; F:GO:0005524; F:GO:0016887; F:GO:0046933; F:GO:0046961; C:GO:0000275	P:proton motive force-driven ATP synthesis; P:proton transmembrane transport; F:ATP binding; F:ATP hydrolysis activity; F:proton-transporting ATP synthase activity, rotational mechanism; F:proton-transporting ATPase activity, rotational mechanism; C:mitochondrial proton-transporting ATP synthase complex, catalytic sector F(1)	EC:7.1.3.1; EC:7.1.2.2; EC:3.6.1; EC:6	H(+)-exporting diphosphatase; H(+)-transporting two-sector ATPase; Acting on acid anhydrides; Ligases
[BLASTED, MAPPED, ANNOTATED]	TRINITY_DN835_c1_g2	SOS3-interacting protein 4	1290	10	1.86515e-74	9184	6	P:GO:0006468; P:GO:0007165; F:GO:0004674; F:GO:0004712; F:GO:0005524; F:GO:0106310	P:protein phosphorylation; P:signal transduction; F:protein serine/threonine kinase activity; F:protein serine/threonine/tyrosine kinase activity; F:ATP binding; F:protein serine kinase activity	EC:2.7.12.1	Dual-specificity kinase
[BLASTED, MAPPED, ANNOTATED]	TRINITY_DN826_c0_g1	uncharacterized protein LOC121789812	831	10	4.76033e-34	9082	1	C:GO:0016021	C:integral component of membrane
[BLASTED, MAPPED, ANNOTATED]	TRINITY_DN857_c0_g2	gibberellin-regulated protein 9-like	975	10	7.80638e-21	8354	2	P:GO:0009740; C:GO:0005576	P:gibberellic acid mediated signaling pathway; C:extracellular region
[BLASTED, MAPPED, ANNOTATED]	TRINITY_DN819_c1_g1	tetratricopeptide repeat protein 4 homolog	3244	10	0	9007	1	F:GO:0051879	F:Hsp90 protein binding
[BLASTED, MAPPED, ANNOTATED]	TRINITY_DN921_c0_g1	ubiquitin-conjugating enzyme E2 2	1635	10	1.66945e-95	9776	6	P:GO:0000209; P:GO:0006281; P:GO:0016574; P:GO:0043161; F:GO:0005524; F:GO:0061631	P:protein polyubiquitination; P:DNA repair; P:histone ubiquitination; P:proteasome-mediated ubiquitin-dependent protein catabolic process; F:ATP binding; F:ubiquitin conjugating enzyme activity	EC:2.3.2.23	E2 ubiquitin-conjugating enzyme
[BLASTED, MAPPED, ANNOTATED]	TRINITY_DN972_c0_g1	protein ROH1-like	2129	10	3.57251e-112	6933	1	C:GO:0016020	C:membrane
[BLASTED, MAPPED, ANNOTATED]	TRINITY_DN991_c0_g1	probable inactive leucine-rich repeat receptor-like protein kinase At3g03770	6135	10	0	8735	5	P:GO:0018108; F:GO:0004674; F:GO:0004714; F:GO:0005524; C:GO:0016021	P:peptidyl-tyrosine phosphorylation; F:protein serine/threonine kinase activity; F:transmembrane receptor protein tyrosine kinase activity; F:ATP binding; C:integral component of membrane	EC:2.7.10.1	Receptor protein-tyrosine kinase
[BLASTED, MAPPED, ANNOTATED]	TRINITY_DN945_c1_g1	NADP-dependent glyceraldehyde-3-phosphate dehydrogenase	2047	10	0	9852	1	F:GO:0008886	F:glyceraldehyde-3-phosphate dehydrogenase (NADP+) (non-phosphorylating) activity	EC:1.2.1.9	Glyceraldehyde-3-phosphate dehydrogenase (NADP(+))
[BLASTED, MAPPED, ANNOTATED]	TRINITY_DN945_c5_g1	ferredoxin, chloroplastic	917	10	6.12723e-47	8444	6	P:GO:0006124; P:GO:0022900; F:GO:0009055; F:GO:0046872; F:GO:0051537; C:GO:0009507	P:ferredoxin metabolic process; P:electron transport chain; F:electron transfer activity; F:metal ion binding; F:2 iron, 2 sulfur cluster binding; C:chloroplast	EC:1	Oxidoreductases
[BLASTED, MAPPED, ANNOTATED]	TRINITY_DN997_c0_g1	alcohol dehydrogenase class-3	2538	10	1.22921e-125	9757	8	P:GO:0006069; P:GO:0046294; F:GO:0000166; F:GO:0004024; F:GO:0008270; F:GO:0106321; F:GO:0106322; C:GO:0005829	P:ethanol oxidation; P:formaldehyde catabolic process; F:nucleotide binding; F:alcohol dehydrogenase activity, zinc-dependent; F:zinc ion binding; F:S-(hydroxymethyl)glutathione dehydrogenase NADP activity; F:S-(hydroxymethyl)glutathione dehydrogenase NAD activity; C:cytosol	EC:1.1.1.284; EC:1.1.1.1; EC:1.1.1.71	S-(hydroxymethyl)glutathione dehydrogenase; Alcohol dehydrogenase; Alcohol dehydrogenase (NAD(P)(+))
[BLASTED, MAPPED, ANNOTATED]	TRINITY_DN996_c0_g1	protein SPIRAL1-like 1	1110	10	9.31522e-22	8793	2	P:GO:0043622; C:GO:0010005	P:cortical microtubule organization; C:cortical microtubule, transverse to long axis
[BLASTED, MAPPED, ANNOTATED]	TRINITY_DN943_c0_g1	oxophytodienoate-reductase 3	2688	10	3.6762e-173	869	5	P:GO:0009695; P:GO:0031408; F:GO:0010181; F:GO:0016629; C:GO:0005777	P:jasmonic acid biosynthetic process; P:oxylipin biosynthetic process; F:FMN binding; F:12-oxophytodienoate reductase activity; C:peroxisome	EC:1.3.1.42	12-oxophytodienoate reductase
[BLASTED, MAPPED, ANNOTATED]	TRINITY_DN931_c0_g1	4-hydroxy-3-methylbut-2-enyl diphosphate synthase	3265	10	0	9277	6	P:GO:0006412; P:GO:0016114; F:GO:0003735; F:GO:0005506; F:GO:0046429; C:GO:0005840	P:translation; P:terpenoid biosynthetic process; F:structural constituent of ribosome; F:iron ion binding; F:4-hydroxy-3-methylbut-2-en-1-yl diphosphate synthase activity; C:ribosome	EC:1.17.7.1	(E)-4-hydroxy-3-methylbut-2-enyl-diphosphate synthase (ferredoxin)
[BLASTED, MAPPED, ANNOTATED]	TRINITY_DN1045_c0_g1	sugar transport protein 13	2434	10	4.2457e-163	9373	4	P:GO:0015749; F:GO:0015145; F:GO:0015293; C:GO:0016021	P:monosaccharide transmembrane transport; F:monosaccharide transmembrane transporter activity; F:symporter activity; C:integral component of membrane	EC:7	Translocases
[BLASTED, MAPPED, ANNOTATED]	TRINITY_DN1098_c0_g1	adenylate kinase, chloroplastic-like	1527	10	9.39098e-113	7821	6	P:GO:0016310; P:GO:0046940; P:GO:0097009; F:GO:0004017; F:GO:0005524; C:GO:0009507	P:phosphorylation; P:nucleoside monophosphate phosphorylation; P:energy homeostasis; F:adenylate kinase activity; F:ATP binding; C:chloroplast	EC:2.7.4.4; EC:2.7.4.3	Nucleoside-phosphate kinase; Adenylate kinase
[BLASTED, MAPPED, ANNOTATED]	TRINITY_DN1048_c0_g1	26S proteasome regulatory subunit 7A	2863	10	0	7529	5	P:GO:0043161; F:GO:0000166; F:GO:0036402; C:GO:0008540; C:GO:0016020	P:proteasome-mediated ubiquitin-dependent protein catabolic process; F:nucleotide binding; F:proteasome-activating activity; C:proteasome regulatory particle, base subcomplex; C:membrane	EC:5.6.1.5	Proteasome ATPase
[BLASTED, MAPPED, ANNOTATED]	TRINITY_DN1040_c0_g1	cytochrome P450	1996	10	0	8567	4	P:GO:0016114; F:GO:0005506; F:GO:0016712; F:GO:0020037	P:terpenoid biosynthetic process; F:iron ion binding; F:oxidoreductase activity, acting on paired donors, with incorporation or reduction of molecular oxygen, reduced flavin or flavoprotein as one donor, and incorporation of one atom of oxygen; F:heme binding	EC:1.14.14	Acting on paired donors, with incorporation or reduction of molecular oxygen. The oxygen incorporated need not be derived from O(2)
[BLASTED, MAPPED, ANNOTATED]	TRINITY_DN1074_c0_g1	mRNA cap guanine-N7 methyltransferase 1-like	1842	10	0	9709	5	P:GO:0006370; P:GO:0106005; F:GO:0003723; F:GO:0004482; C:GO:0005845	P:7-methylguanosine mRNA capping; P:RNA 5'-cap (guanine-N7)-methylation; F:RNA binding; F:mRNA (guanine-N7-)-methyltransferase activity; C:mRNA cap binding complex	EC:2.1.1.56	mRNA (guanine-N(7)-)-methyltransferase
[BLASTED, MAPPED, ANNOTATED]	TRINITY_DN1004_c0_g1	PGR5-like protein 1A, chloroplastic	2304	10	1.7056e-99	9922	4	P:GO:0009773; F:GO:0016730; C:GO:0009535; C:GO:0016021	P:photosynthetic electron transport in photosystem I; F:oxidoreductase activity, acting on iron-sulfur proteins as donors; C:chloroplast thylakoid membrane; C:integral component of membrane	EC:1.18	Acting on iron-sulfur proteins as donors
[BLASTED, MAPPED, ANNOTATED]	TRINITY_DN1071_c0_g1	catalase 2	2516	10	1.98387e-143	7553	7	P:GO:0042542; P:GO:0042744; P:GO:0051716; F:GO:0004096; F:GO:0020037; C:GO:0005777; C:GO:0005886	P:response to hydrogen peroxide; P:hydrogen peroxide catabolic process; P:cellular response to stimulus; F:catalase activity; F:heme binding; C:peroxisome; C:plasma membrane	EC:1.11.1.6	Catalase
[BLASTED, MAPPED, ANNOTATED]	TRINITY_DN1062_c0_g1	Granulin repeat cysteine protease family protein	2601	10	7.23045e-162	8075	2	P:GO:0006508; F:GO:0008234	P:proteolysis; F:cysteine-type peptidase activity	EC:3.4	Acting on peptide bonds (peptidases)
[BLASTED, MAPPED, ANNOTATED]	TRINITY_DN1061_c0_g1	amino acid permease 3-like	2043	10	0	927	2	P:GO:0006865; C:GO:0016021	P:amino acid transport; C:integral component of membrane
[BLASTED, MAPPED, ANNOTATED]	TRINITY_DN1039_c0_g1	ABC transporter family protein	2890	10	4.64714e-163	8399	1	F:GO:0005524	F:ATP binding
[BLASTED, MAPPED, ANNOTATED]	TRINITY_DN1063_c0_g1	2-C-methyl-D-erythritol 2,4-cyclodiphosphate synthase	1400	10	1.17237e-137	8503	4	P:GO:0016114; P:GO:0019288; F:GO:0008685; F:GO:0046872	P:terpenoid biosynthetic process; P:isopentenyl diphosphate biosynthetic process, methylerythritol 4-phosphate pathway; F:2-C-methyl-D-erythritol 2,4-cyclodiphosphate synthase activity; F:metal ion binding	EC:4.6.1.12	2-C-methyl-D-erythritol 2,4-cyclodiphosphate synthase
[BLASTED, MAPPED, ANNOTATED]	TRINITY_DN1154_c0_g1	S-adenosyl-L-methionine-dependent methyltransferases superfamily protein	2551	10	0	9501	5	P:GO:0032259; F:GO:0008168; C:GO:0005737; C:GO:0016021; C:GO:0043231	P:methylation; F:methyltransferase activity; C:cytoplasm; C:integral component of membrane; C:intracellular membrane-bounded organelle	EC:2.1.1	Transferring one-carbon groups
[BLASTED, MAPPED, ANNOTATED]	TRINITY_DN1153_c0_g1	putative mitochondrial RNA helicase 2	2923	10	0	8699	5	F:GO:0003723; F:GO:0003724; F:GO:0005524; F:GO:0008270; F:GO:0016887	F:RNA binding; F:RNA helicase activity; F:ATP binding; F:zinc ion binding; F:ATP hydrolysis activity	EC:3.6.1; EC:3.6.4.13	Acting on acid anhydrides; RNA helicase
[BLASTED, MAPPED, ANNOTATED]	TRINITY_DN1107_c0_g1	60S ribosomal protein L37a	2314	10	5.04037e-70	9831	3	P:GO:0006412; F:GO:0003735; C:GO:0009536	P:translation; F:structural constituent of ribosome; C:plastid
[BLASTED, MAPPED, ANNOTATED]	TRINITY_DN1168_c0_g1	serine/arginine-rich-splicing factor SR34-like	2577	10	3.50265e-105	9653	1	F:GO:0003723	F:RNA binding
[BLASTED, MAPPED, ANNOTATED]	TRINITY_DN1192_c0_g1	probable mitochondrial-processing peptidase subunit beta, mitochondrial	2993	10	0	9433	4	P:GO:0006508; F:GO:0004222; F:GO:0016491; F:GO:0046872	P:proteolysis; F:metalloendopeptidase activity; F:oxidoreductase activity; F:metal ion binding	EC:3.4.24; EC:1	Acting on peptide bonds (peptidases); Oxidoreductases
[BLASTED, MAPPED, ANNOTATED]	TRINITY_DN1162_c2_g1	copper transport protein CCH	825	10	1.85388e-10	8884	1	F:GO:0046872	F:metal ion binding
[BLASTED, MAPPED, ANNOTATED]	TRINITY_DN1144_c0_g1	4-coumarate--CoA ligase 2-like	2227	10	0	9512	3	P:GO:0009698; F:GO:0016207; F:GO:0106290	P:phenylpropanoid metabolic process; F:4-coumarate-CoA ligase activity; F:trans-cinnamate-CoA ligase activity	EC:6.2.1.12	4-coumarate--CoA ligase
[BLASTED, MAPPED, ANNOTATED]	TRINITY_DN1122_c0_g1	actin 7	1235	10	0	9936	3	F:GO:0005524; C:GO:0005737; C:GO:0005856	F:ATP binding; C:cytoplasm; C:cytoskeleton
[BLASTED, MAPPED, ANNOTATED]	TRINITY_DN1122_c0_g2	actin 2	731	10	2.86505e-86	9924	3	F:GO:0005524; C:GO:0005737; C:GO:0005856	F:ATP binding; C:cytoplasm; C:cytoskeleton
[BLASTED, MAPPED, ANNOTATED]	TRINITY_DN1166_c0_g1	protein SRC2-like	2062	10	5.38937e-71	8904	2	P:GO:0006952; C:GO:0016021	P:defense response; C:integral component of membrane
[BLASTED, MAPPED, ANNOTATED]	TRINITY_DN1121_c0_g1	proteasome alpha subunit D2	1223	10	1.65906e-107	958	5	P:GO:0006511; P:GO:0010498; F:GO:0016787; C:GO:0005737; C:GO:0019773	P:ubiquitin-dependent protein catabolic process; P:proteasomal protein catabolic process; F:hydrolase activity; C:cytoplasm; C:proteasome core complex, alpha-subunit complex	EC:3	Hydrolases
[BLASTED, MAPPED, ANNOTATED]	TRINITY_DN1158_c0_g1	vacuolar protein sorting-associated protein 32 homolog 2 isoform X1	1288	10	1.21014e-98	9525	1	P:GO:0007034	P:vacuolar transport
[BLASTED, MAPPED, ANNOTATED]	TRINITY_DN1120_c0_g1	uncharacterized protein LOC121772577	2106	10	1.25092e-99	9471	3	P:GO:0071586; F:GO:0004222; C:GO:0016021	P:CAAX-box protein processing; F:metalloendopeptidase activity; C:integral component of membrane	EC:3.4.24	Acting on peptide bonds (peptidases)
[BLASTED, MAPPED, ANNOTATED]	TRINITY_DN1135_c0_g1	Phosphoglycerate kinase family protein	2696	10	1.2657e-148	9344	6	P:GO:0006094; P:GO:0006096; F:GO:0004618; F:GO:0005524; F:GO:0043531; C:GO:0005829	P:gluconeogenesis; P:glycolytic process; F:phosphoglycerate kinase activity; F:ATP binding; F:ADP binding; C:cytosol	EC:2.7.2.3	Phosphoglycerate kinase
[BLASTED, MAPPED, ANNOTATED]	TRINITY_DN1174_c0_g1	Ubiquitin-conjugating enzyme E2-17 kDa	2185	10	1.31138e-43	9895	2	F:GO:0005524; F:GO:0016746	F:ATP binding; F:acyltransferase activity	EC:2.3	Acyltransferases
[BLASTED, MAPPED, ANNOTATED]	TRINITY_DN1241_c0_g1	copper chaperone for SOD1	2448	10	6.26038e-167	9234	2	P:GO:0006801; F:GO:0046872	P:superoxide metabolic process; F:metal ion binding
[BLASTED, MAPPED, ANNOTATED]	TRINITY_DN1251_c0_g2	SOS3-interacting protein 4	563	10	1.07698e-106	9695	4	P:GO:0006468; P:GO:0007165; F:GO:0004674; F:GO:0005524	P:protein phosphorylation; P:signal transduction; F:protein serine/threonine kinase activity; F:ATP binding	EC:2.7.1	Transferring phosphorus-containing groups
[BLASTED, MAPPED, ANNOTATED]	TRINITY_DN1283_c0_g1	fructose-bisphosphate aldolase 5, cytosolic	2037	10	5.46403e-150	9519	5	P:GO:0006096; P:GO:0030388; F:GO:0004332; C:GO:0005829; C:GO:0016021	P:glycolytic process; P:fructose 1,6-bisphosphate metabolic process; F:fructose-bisphosphate aldolase activity; C:cytosol; C:integral component of membrane	EC:4.1.2.13	Fructose-bisphosphate aldolase
[BLASTED, MAPPED, ANNOTATED]	TRINITY_DN1214_c0_g1	high mobility group B2	1259	10	2.16946e-46	953	4	F:GO:0003677; F:GO:0003682; F:GO:0030527; C:GO:0000785	F:DNA binding; F:chromatin binding; F:structural constituent of chromatin; C:chromatin
[BLASTED, MAPPED, ANNOTATED]	TRINITY_DN1216_c0_g1	glycine dehydrogenase (decarboxylating), mitochondrial	4408	10	0	9118	6	P:GO:0019464; P:GO:1901566; F:GO:0004375; F:GO:0016594; F:GO:0030170; C:GO:0005960	P:glycine decarboxylation via glycine cleavage system; P:organonitrogen compound biosynthetic process; F:glycine dehydrogenase (decarboxylating) activity; F:glycine binding; F:pyridoxal phosphate binding; C:glycine cleavage complex	EC:1.4.4.2	Glycine dehydrogenase (aminomethyl-transferring)
[BLASTED, MAPPED, ANNOTATED]	TRINITY_DN1252_c0_g1	DCD and Cell domain protein	1079	10	1.35292e-111	9736	1	P:GO:0034976	P:response to endoplasmic reticulum stress
[BLASTED, MAPPED, ANNOTATED]	TRINITY_DN1222_c0_g1	uncharacterized protein LOC121796386	842	10	7.68802e-69	9393	4	P:GO:0006811; P:GO:0015986; F:GO:0015078; C:GO:0000276	P:ion transport; P:proton motive force-driven ATP synthesis; F:proton transmembrane transporter activity; C:mitochondrial proton-transporting ATP synthase complex, coupling factor F(o)	EC:7	Translocases
[BLASTED, MAPPED, ANNOTATED]	TRINITY_DN1343_c0_g1	B2 protein isoform X1	2203	10	6.70774e-78	8843	1	P:GO:0034976	P:response to endoplasmic reticulum stress
[BLASTED, MAPPED, ANNOTATED]	TRINITY_DN1350_c0_g1	chaperonin-like RbcX protein 2, chloroplastic	1812	10	2.69293e-43	7462	2	P:GO:0008152; P:GO:0009987	P:metabolic process; P:cellular process
[BLASTED, MAPPED, ANNOTATED]	TRINITY_DN1344_c0_g1	beta carbonic anhydrase 4	4144	10	6.38006e-112	9511	3	P:GO:0015976; F:GO:0004089; F:GO:0008270	P:carbon utilization; F:carbonate dehydratase activity; F:zinc ion binding	EC:4.2.1.1	Carbonic anhydrase
[BLASTED, MAPPED, ANNOTATED]	TRINITY_DN1383_c0_g1	COPII coat assembly protein	3464	10	1.28668e-29	7992	1	C:GO:0016021	C:integral component of membrane
[BLASTED, MAPPED, ANNOTATED]	TRINITY_DN1301_c0_g1	Rad23 UV excision repair protein family	3287	10	2.82137e-114	9625	7	P:GO:0006289; P:GO:0043161; F:GO:0003684; F:GO:0031593; F:GO:0043130; C:GO:0005654; C:GO:0005829	P:nucleotide-excision repair; P:proteasome-mediated ubiquitin-dependent protein catabolic process; F:damaged DNA binding; F:polyubiquitin modification-dependent protein binding; F:ubiquitin binding; C:nucleoplasm; C:cytosol
[BLASTED, MAPPED, ANNOTATED]	TRINITY_DN1356_c0_g1	casein kinase 1-like protein HD16	3069	10	0	9445	6	P:GO:0006897; P:GO:0007165; P:GO:0018105; F:GO:0004674; F:GO:0005524; C:GO:0005737	P:endocytosis; P:signal transduction; P:peptidyl-serine phosphorylation; F:protein serine/threonine kinase activity; F:ATP binding; C:cytoplasm	EC:2.7.1	Transferring phosphorus-containing groups
[BLASTED, MAPPED, ANNOTATED]	TRINITY_DN1397_c0_g1	esterase/lipase/thioesterase family protein	3624	10	0	9547	3	P:GO:0006482; F:GO:0016740; F:GO:0051723	P:protein demethylation; F:transferase activity; F:protein methylesterase activity	EC:2; EC:3.1.1.1	Transferases; Carboxylesterase
[BLASTED, MAPPED, ANNOTATED]	TRINITY_DN1460_c0_g1	Lactate/malate dehydrogenase family protein	2315	10	2.19726e-70	9627	3	P:GO:0006099; P:GO:0006108; F:GO:0030060	P:tricarboxylic acid cycle; P:malate metabolic process; F:L-malate dehydrogenase activity	EC:1.1.1.37	Malate dehydrogenase
[BLASTED, MAPPED, ANNOTATED]	TRINITY_DN1459_c0_g1	aminopeptidase P1	2637	10	0	8928	3	P:GO:0006508; F:GO:0046872; F:GO:0070006	P:proteolysis; F:metal ion binding; F:metalloaminopeptidase activity	EC:3.4.11	Acting on peptide bonds (peptidases)
[BLASTED, MAPPED, ANNOTATED]	TRINITY_DN1453_c0_g2	4-hydroxy-3-methylbut-2-enyl diphosphate reductase	2295	10	7.63319e-165	9163	5	P:GO:0019288; P:GO:0050992; F:GO:0046872; F:GO:0051539; F:GO:0051745	P:isopentenyl diphosphate biosynthetic process, methylerythritol 4-phosphate pathway; P:dimethylallyl diphosphate biosynthetic process; F:metal ion binding; F:4 iron, 4 sulfur cluster binding; F:4-hydroxy-3-methylbut-2-en-1-yl diphosphate reductase activity	EC:1.17.1; EC:1.17.7.4	Acting on CH or CH(2) groups; 4-hydroxy-3-methylbut-2-enyl diphosphate reductase
[BLASTED, MAPPED, ANNOTATED]	TRINITY_DN1421_c0_g1	Raffinose synthase family protein	2547	10	1.23093e-172	8929	2	P:GO:0005975; F:GO:0016757	P:carbohydrate metabolic process; F:glycosyltransferase activity	EC:2.4	Glycosyltransferases
[BLASTED, MAPPED, ANNOTATED]	TRINITY_DN1437_c0_g1	ubiquitin-specific protease 6	2041	10	0	9736	5	P:GO:0016579; P:GO:0043161; P:GO:0061136; F:GO:0004843; F:GO:0070628	P:protein deubiquitination; P:proteasome-mediated ubiquitin-dependent protein catabolic process; P:regulation of proteasomal protein catabolic process; F:cysteine-type deubiquitinase activity; F:proteasome binding	EC:3.4.19.12	Ubiquitinyl hydrolase 1
[BLASTED, MAPPED, ANNOTATED]	TRINITY_DN1484_c0_g1	beta-fructofuranosidase, soluble isoenzyme I-like	4923	10	0	9028	4	P:GO:0005975; F:GO:0004564; C:GO:0005775; C:GO:0016021	P:carbohydrate metabolic process; F:beta-fructofuranosidase activity; C:vacuolar lumen; C:integral component of membrane	EC:3.2.1.26	Beta-fructofuranosidase
[BLASTED, MAPPED, ANNOTATED]	TRINITY_DN1452_c0_g1	tubulin alpha chain-like	834	10	4.21761e-119	996	7	P:GO:0000226; P:GO:0000278; F:GO:0003924; F:GO:0005200; F:GO:0005525; C:GO:0005737; C:GO:0005874	P:microtubule cytoskeleton organization; P:mitotic cell cycle; F:GTPase activity; F:structural constituent of cytoskeleton; F:GTP binding; C:cytoplasm; C:microtubule	EC:3.6.1	Acting on acid anhydrides
[BLASTED, MAPPED, ANNOTATED]	TRINITY_DN1444_c0_g1	subtilisin-like protease SBT1.7	3023	10	0	8949	3	P:GO:0006508; F:GO:0004252; F:GO:0008240	P:proteolysis; F:serine-type endopeptidase activity; F:tripeptidyl-peptidase activity	EC:3.4.21; EC:3.4.14.10; EC:3.4.14.9	Acting on peptide bonds (peptidases); Tripeptidyl-peptidase II; Tripeptidyl-peptidase I
[BLASTED, MAPPED, ANNOTATED]	TRINITY_DN1479_c0_g1	homeobox protein knotted-1-like 3	2000	10	0	8898	2	P:GO:0006355; F:GO:0003677	P:regulation of transcription, DNA-templated; F:DNA binding
[BLASTED, MAPPED, ANNOTATED]	TRINITY_DN1486_c0_g2	sm-like protein LSM3A	298	10	5.34682e-44	1000	9	P:GO:0000398; P:GO:0033962; F:GO:0003723; C:GO:0000932; C:GO:0005688; C:GO:0046540; C:GO:0071011; C:GO:0071013; C:GO:1990726	P:mRNA splicing, via spliceosome; P:P-body assembly; F:RNA binding; C:P-body; C:U6 snRNP; C:U4/U6 x U5 tri-snRNP complex; C:precatalytic spliceosome; C:catalytic step 2 spliceosome; C:Lsm1-7-Pat1 complex
[BLASTED, MAPPED, ANNOTATED]	TRINITY_DN1579_c0_g1	chaperonin 60 subunit beta 2, chloroplastic	2828	10	0	9806	5	P:GO:0042026; P:GO:0051085; F:GO:0005524; F:GO:0016887; C:GO:0005737	P:protein refolding; P:chaperone cofactor-dependent protein refolding; F:ATP binding; F:ATP hydrolysis activity; C:cytoplasm	EC:3.6.1	Acting on acid anhydrides
[BLASTED, MAPPED, ANNOTATED]	TRINITY_DN1549_c0_g1	ruBisCO large subunit-binding protein subunit alpha	2672	10	0	9456	4	P:GO:0042026; F:GO:0005524; F:GO:0016887; C:GO:0005737	P:protein refolding; F:ATP binding; F:ATP hydrolysis activity; C:cytoplasm	EC:3.6.1	Acting on acid anhydrides
[BLASTED, MAPPED, ANNOTATED]	TRINITY_DN1569_c5_g1	zinc finger protein CONSTANS-LIKE 4-like	249	10	1.23394e-22	7888	2	P:GO:0009909; F:GO:0008270	P:regulation of flower development; F:zinc ion binding
[BLASTED, MAPPED, ANNOTATED]	TRINITY_DN1537_c1_g1	magnesium-chelatase subunit chlH	4827	10	0	9759	4	P:GO:0015979; P:GO:0015995; F:GO:0005524; F:GO:0016851	P:photosynthesis; P:chlorophyll biosynthetic process; F:ATP binding; F:magnesium chelatase activity	EC:6.6.1.1	Magnesium chelatase
[BLASTED, MAPPED, ANNOTATED]	TRINITY_DN1529_c0_g1	uncharacterized sugar kinase slr0537-like	1919	10	1.65099e-101	8433	2	P:GO:0061615; F:GO:0003872	P:glycolytic process through fructose-6-phosphate; F:6-phosphofructokinase activity	EC:2.7.1.11	6-phosphofructokinase
[BLASTED, MAPPED, ANNOTATED]	TRINITY_DN1574_c0_g1	endoglucanase 25-like	2629	10	0	971	3	P:GO:0030245; F:GO:0008810; C:GO:0016021	P:cellulose catabolic process; F:cellulase activity; C:integral component of membrane	EC:3.2.1.4	Cellulase
[BLASTED, MAPPED, ANNOTATED]	TRINITY_DN1657_c1_g1	acetyl-CoA synthetase	4343	10	0	9388	5	P:GO:0009698; P:GO:0019427; F:GO:0003987; F:GO:0005524; F:GO:0016208	P:phenylpropanoid metabolic process; P:acetyl-CoA biosynthetic process from acetate; F:acetate-CoA ligase activity; F:ATP binding; F:AMP binding	EC:6.2.1.1	Acetate--CoA ligase
[BLASTED, MAPPED, ANNOTATED]	TRINITY_DN1654_c0_g1	ATP-dependent Clp protease proteolytic subunit-related protein 1, chloroplastic-like	2085	10	1.15897e-168	9633	7	P:GO:0006515; F:GO:0004176; F:GO:0004252; F:GO:0051117; C:GO:0009368; C:GO:0009526; C:GO:0009570	P:protein quality control for misfolded or incompletely synthesized proteins; F:ATP-dependent peptidase activity; F:serine-type endopeptidase activity; F:ATPase binding; C:endopeptidase Clp complex; C:plastid envelope; C:chloroplast stroma	EC:3.4.21	Acting on peptide bonds (peptidases)
[BLASTED, MAPPED, ANNOTATED]	TRINITY_DN1618_c0_g1	NAC domain-containing protein 62	3630	10	6.54929e-107	9106	2	P:GO:0006355; F:GO:0003677	P:regulation of transcription, DNA-templated; F:DNA binding
[BLASTED, MAPPED, ANNOTATED]	TRINITY_DN1667_c0_g1	GTP-binding nuclear protein Ran-3	2344	10	3.45021e-123	8171	5	P:GO:0000054; P:GO:0006606; F:GO:0003924; F:GO:0005525; C:GO:0005737	P:ribosomal subunit export from nucleus; P:protein import into nucleus; F:GTPase activity; F:GTP binding; C:cytoplasm	EC:3.6.1	Acting on acid anhydrides
[BLASTED, MAPPED, ANNOTATED]	TRINITY_DN1667_c1_g1	phosphatidylinositol transfer protein 3-like	2940	10	8.57673e-137	9495	1	C:GO:0016020	C:membrane
[BLASTED, MAPPED, ANNOTATED]	TRINITY_DN1630_c0_g1	14-3-3-like protein	1840	10	1.84802e-95	9869	3	P:GO:0007165; P:GO:0034613; C:GO:0005737	P:signal transduction; P:cellular protein localization; C:cytoplasm
[BLASTED, MAPPED, ANNOTATED]	TRINITY_DN1696_c0_g1	Ribosomal protein L18e/L15 superfamily protein	1138	10	5.06395e-57	6412	2	C:GO:0005737; C:GO:0015934	C:cytoplasm; C:large ribosomal subunit
[BLASTED, MAPPED, ANNOTATED]	TRINITY_DN1663_c0_g1	putative E3 ubiquitin-protein ligase XBAT35 isoform X1	1236	10	1.93041e-43	6529	1	F:GO:0003824	F:catalytic activity
[BLASTED, MAPPED, ANNOTATED]	TRINITY_DN1720_c0_g1	cytochrome c1-2, heme protein, mitochondrial-like isoform X1	1769	10	7.52148e-96	9763	5	P:GO:0022900; F:GO:0009055; F:GO:0020037; F:GO:0046872; C:GO:0016021	P:electron transport chain; F:electron transfer activity; F:heme binding; F:metal ion binding; C:integral component of membrane	EC:1	Oxidoreductases
[BLASTED, MAPPED, ANNOTATED]	TRINITY_DN1703_c0_g1	GRIM-19 protein	1179	10	7.97716e-69	9366	3	P:GO:0022900; F:GO:0008137; C:GO:0005747	P:electron transport chain; F:NADH dehydrogenase (ubiquinone) activity; C:mitochondrial respiratory chain complex I	EC:7.1.1.2; EC:1.6.5.11; EC:1.6.5.2	NADH:ubiquinone reductase (H(+)-translocating); NADH dehydrogenase (quinone); NAD(P)H dehydrogenase (quinone)
[BLASTED, MAPPED, ANNOTATED]	TRINITY_DN1718_c0_g1	protein SRC2 homolog	2495	10	1.07828e-53	8719	1	P:GO:0006952	P:defense response
[BLASTED, MAPPED, ANNOTATED]	TRINITY_DN1711_c0_g1	alpha/beta-Hydrolases superfamily protein	2071	10	3.90057e-163	8914	4	P:GO:0006629; F:GO:0008970; F:GO:0052739; F:GO:0052740	P:lipid metabolic process; F:phospholipase A1 activity; F:phosphatidylserine 1-acylhydrolase activity; F:1-acyl-2-lysophosphatidylserine acylhydrolase activity	EC:3.1.1.32; EC:3.1.1.1	Phospholipase A(1); Carboxylesterase
[BLASTED, MAPPED, ANNOTATED]	TRINITY_DN1780_c0_g1	peptide methionine sulfoxide reductase A1-like	1445	10	2.60508e-128	9612	5	P:GO:0009651; P:GO:0034599; F:GO:0008113; F:GO:0036456; C:GO:0009507	P:response to salt stress; P:cellular response to oxidative stress; F:peptide-methionine (S)-S-oxide reductase activity; F:L-methionine-(S)-S-oxide reductase activity; C:chloroplast	EC:1.8.4.13; EC:1.8.4.11	L-methionine (S)-S-oxide reductase; Peptide-methionine (S)-S-oxide reductase
[BLASTED, MAPPED, ANNOTATED]	TRINITY_DN1732_c0_g1	cucumber peeling cupredoxin-like	1002	10	1.11033e-39	8075	2	P:GO:0022900; F:GO:0009055	P:electron transport chain; F:electron transfer activity	EC:1	Oxidoreductases
[BLASTED, MAPPED, ANNOTATED]	TRINITY_DN1779_c0_g1	bifunctional L-3-cyanoalanine synthase cysteine synthase 1, mitochondrial	2352	10	8.27926e-134	9058	4	P:GO:0006535; P:GO:0019499; F:GO:0004124; F:GO:0050017	P:cysteine biosynthetic process from serine; P:cyanide metabolic process; F:cysteine synthase activity; F:L-3-cyanoalanine synthase activity	EC:4.4.1.9; EC:2.5.1.47	L-3-cyanoalanine synthase; Cysteine synthase
[BLASTED, MAPPED, ANNOTATED]	TRINITY_DN1881_c0_g1	protein transport protein Sec61 subunit alpha-like	775	10	1.71907e-43	1000	3	P:GO:0015031; C:GO:0009535; C:GO:0016021	P:protein transport; C:chloroplast thylakoid membrane; C:integral component of membrane
[BLASTED, MAPPED, ANNOTATED]	TRINITY_DN1830_c0_g1	pyruvate dehydrogenase complex E1 alpha subunit	1898	10	2.61239e-171	9426	5	P:GO:0006086; P:GO:0006096; F:GO:0004739; C:GO:0005737; C:GO:0043231	P:acetyl-CoA biosynthetic process from pyruvate; P:glycolytic process; F:pyruvate dehydrogenase (acetyl-transferring) activity; C:cytoplasm; C:intracellular membrane-bounded organelle	EC:1.2.4.1	Pyruvate dehydrogenase (acetyl-transferring)
[BLASTED, MAPPED, ANNOTATED]	TRINITY_DN1809_c0_g1	Protein kinase superfamily protein	2770	10	0	9445	19	P:GO:0006468; P:GO:0006995; P:GO:0009414; P:GO:0009637; P:GO:0009767; P:GO:0010027; P:GO:0010109; P:GO:0010114; P:GO:0015996; P:GO:0031540; P:GO:0080177; P:GO:0080183; P:GO:1901562; P:GO:1902171; P:GO:1902326; P:GO:1904143; F:GO:0004672; F:GO:0005524; C:GO:0009507	P:protein phosphorylation; P:cellular response to nitrogen starvation; P:response to water deprivation; P:response to blue light; P:photosynthetic electron transport chain; P:thylakoid membrane organization; P:regulation of photosynthesis; P:response to red light; P:chlorophyll catabolic process; P:regulation of anthocyanin biosynthetic process; P:plastoglobule organization; P:response to photoox…	EC:2.7.1	Transferring phosphorus-containing groups
[BLASTED, MAPPED, ANNOTATED]	TRINITY_DN1833_c0_g1	bifunctional nitrilase/nitrile hydratase NIT4B-like	1841	10	9.6582e-136	8505	3	P:GO:0006807; F:GO:0016836; F:GO:0047427	P:nitrogen compound metabolic process; F:hydro-lyase activity; F:cyanoalanine nitrilase activity	EC:4.2.1; EC:3.5.5.4; EC:3.5.5.1	Carbon-oxygen lyases; Cyanoalanine nitrilase; Nitrilase
[BLASTED, MAPPED, ANNOTATED]	TRINITY_DN1843_c0_g1	defective in exine formation protein	5017	10	0	9119	2	P:GO:0010584; C:GO:0016021	P:pollen exine formation; C:integral component of membrane
[BLASTED, MAPPED, ANNOTATED]	TRINITY_DN1866_c0_g1	GDP-L-galactose phosphorylase 1	1137	10	1.04397e-140	9023	5	F:GO:0000166; F:GO:0016779; F:GO:0016787; F:GO:0080048; C:GO:0005737	F:nucleotide binding; F:nucleotidyltransferase activity; F:hydrolase activity; F:GDP-D-glucose phosphorylase activity; C:cytoplasm	EC:2.4.1.1; EC:2.7.7.78; EC:3	Glycogen phosphorylase; GDP-D-glucose phosphorylase; Hydrolases
[BLASTED, MAPPED, ANNOTATED]	TRINITY_DN1949_c1_g1	UDP-glycosyltransferase 74E2-like	2487	10	5.08677e-124	7129	2	F:GO:0080043; F:GO:0080044	F:quercetin 3-O-glucosyltransferase activity; F:quercetin 7-O-glucosyltransferase activity	EC:2.4.1	Glycosyltransferases
[BLASTED, MAPPED, ANNOTATED]	TRINITY_DN1907_c0_g1	3-dehydroquinate synthase	1803	10	2.08643e-122	9013	3	P:GO:0009073; F:GO:0003856; C:GO:0005737	P:aromatic amino acid family biosynthetic process; F:3-dehydroquinate synthase activity; C:cytoplasm	EC:4.2.3.4	3-dehydroquinate synthase
[BLASTED, MAPPED, ANNOTATED]	TRINITY_DN1993_c0_g1	Ethylene insensitive 3 family protein	2490	10	0	9094	3	P:GO:0006355; P:GO:0009873; F:GO:0003700	P:regulation of transcription, DNA-templated; P:ethylene-activated signaling pathway; F:DNA-binding transcription factor activity
[BLASTED, MAPPED, ANNOTATED]	TRINITY_DN1956_c0_g1	selenoprotein K	1869	10	2.44756e-13	5365	1	C:GO:0110165	C:cellular anatomical entity
[BLASTED, MAPPED, ANNOTATED]	TRINITY_DN1919_c0_g1	Ribosomal L28e protein family	1424	10	4.01772e-59	9551	4	P:GO:0006412; F:GO:0003735; C:GO:0005829; C:GO:0005840	P:translation; F:structural constituent of ribosome; C:cytosol; C:ribosome
[BLASTED, MAPPED, ANNOTATED]	TRINITY_DN1980_c0_g1	U-box domain-containing protein 19-like	3496	10	0	8126	3	P:GO:0016567; F:GO:0004842; F:GO:0016874	P:protein ubiquitination; F:ubiquitin-protein transferase activity; F:ligase activity	EC:2; EC:6	Transferases; Ligases
[BLASTED, MAPPED, ANNOTATED]	TRINITY_DN1945_c0_g1	S-adenosylmethionine decarboxylase	2097	10	0	9172	4	P:GO:0006557; P:GO:0006597; P:GO:0008295; F:GO:0004014	P:S-adenosylmethioninamine biosynthetic process; P:spermine biosynthetic process; P:spermidine biosynthetic process; F:adenosylmethionine decarboxylase activity	EC:4.1.1.50	Adenosylmethionine decarboxylase
[BLASTED, MAPPED, ANNOTATED]	TRINITY_DN1953_c0_g1	nuclear factor Y	2038	10	2.64744e-88	8577	4	P:GO:0006355; F:GO:0003677; F:GO:0003700; C:GO:0016602	P:regulation of transcription, DNA-templated; F:DNA binding; F:DNA-binding transcription factor activity; C:CCAAT-binding factor complex
[BLASTED, MAPPED, ANNOTATED]	TRINITY_DN1996_c0_g1	heavy metal-associated isoprenylated plant protein 3-like	1316	10	2.69036e-55	7301	3	P:GO:0016310; F:GO:0016301; F:GO:0046872	P:phosphorylation; F:kinase activity; F:metal ion binding	EC:2.7	Transferring phosphorus-containing groups
[BLASTED, MAPPED, ANNOTATED]	TRINITY_DN2054_c1_g1	aquaporin PIP1-2	2073	10	1.38076e-154	8793	3	P:GO:0055085; F:GO:0015267; C:GO:0016021	P:transmembrane transport; F:channel activity; C:integral component of membrane	EC:7	Translocases
[BLASTED, MAPPED, ANNOTATED]	TRINITY_DN2054_c2_g1	plasma membrane intrinsic protein 2	2993	10	3.99626e-63	9705	3	P:GO:0055085; F:GO:0015267; C:GO:0016021	P:transmembrane transport; F:channel activity; C:integral component of membrane	EC:7	Translocases
[BLASTED, MAPPED, ANNOTATED]	TRINITY_DN2088_c0_g1	soluble inorganic pyrophosphatase 6, chloroplastic-like	1911	10	0	9587	4	P:GO:0006796; F:GO:0000287; F:GO:0004427; C:GO:0005737	P:phosphate-containing compound metabolic process; F:magnesium ion binding; F:inorganic diphosphatase activity; C:cytoplasm	EC:3.6.1.1	Inorganic diphosphatase
[BLASTED, MAPPED, ANNOTATED]	TRINITY_DN2029_c0_g1	ATP-dependent (S)-NAD(P)H-hydrate dehydratase isoform X2	3057	10	0	9302	11	P:GO:0006734; P:GO:0006739; P:GO:0016310; P:GO:0046496; P:GO:0110051; F:GO:0005524; F:GO:0016301; F:GO:0047453; F:GO:0052855; C:GO:0005829; C:GO:0009507	P:NADH metabolic process; P:NADP metabolic process; P:phosphorylation; P:nicotinamide nucleotide metabolic process; P:metabolite repair; F:ATP binding; F:kinase activity; F:ATP-dependent NAD(P)H-hydrate dehydratase activity; F:ADP-dependent NAD(P)H-hydrate dehydratase activity; C:cytosol; C:chloroplast	EC:4.2.1.93; EC:2.7; EC:4.2.1.136	ATP-dependent NAD(P)H-hydrate dehydratase; Transferring phosphorus-containing groups; ADP-dependent NAD(P)H-hydrate dehydratase
[BLASTED, MAPPED, ANNOTATED]	TRINITY_DN2009_c0_g1	suppressor of G2 allele of SKP1	2092	10	1.49053e-107	6927	2	P:GO:0050896; F:GO:0051087	P:response to stimulus; F:chaperone binding
[BLASTED, MAPPED, ANNOTATED]	TRINITY_DN2077_c0_g1	UDP-D-apiose/UDP-D-xylose synthase 2-like	4406	10	1.27652e-124	9481	1	F:GO:0016831	F:carboxy-lyase activity	EC:4.1.1	Carbon-carbon lyases
[BLASTED, MAPPED, ANNOTATED]	TRINITY_DN2199_c0_g1	fructose-1,6-bisphosphatase, cytosolic	1959	10	3.12754e-173	9568	4	P:GO:0005975; P:GO:0016311; F:GO:0042132; F:GO:0046872	P:carbohydrate metabolic process; P:dephosphorylation; F:fructose 1,6-bisphosphate 1-phosphatase activity; F:metal ion binding	EC:3.1.3.23; EC:3.1.3.11	Sugar-phosphatase; Fructose-bisphosphatase
[BLASTED, MAPPED, ANNOTATED]	TRINITY_DN2149_c0_g1	GDP-L-galactose phosphorylase 1	2895	10	0	9134	5	F:GO:0000166; F:GO:0016779; F:GO:0016787; F:GO:0080048; C:GO:0005737	F:nucleotide binding; F:nucleotidyltransferase activity; F:hydrolase activity; F:GDP-D-glucose phosphorylase activity; C:cytoplasm	EC:2.4.1.1; EC:2.7.7.78; EC:3	Glycogen phosphorylase; GDP-D-glucose phosphorylase; Hydrolases
[BLASTED, MAPPED, ANNOTATED]	TRINITY_DN2117_c0_g1	60S ribosomal protein L5-like	1124	10	5.87628e-156	9519	4	P:GO:0000027; P:GO:0006412; F:GO:0003735; F:GO:0008097	P:ribosomal large subunit assembly; P:translation; F:structural constituent of ribosome; F:5S rRNA binding
[BLASTED, MAPPED, ANNOTATED]	TRINITY_DN2117_c0_g2	60S ribosomal protein L5	1401	10	3.26585e-156	9573	4	P:GO:0000027; P:GO:0006412; F:GO:0003735; F:GO:0008097	P:ribosomal large subunit assembly; P:translation; F:structural constituent of ribosome; F:5S rRNA binding
[BLASTED, MAPPED, ANNOTATED]	TRINITY_DN2127_c0_g1	chlorophyll a-b binding protein CP29.1, chloroplastic	1746	10	2.42455e-126	8097	7	P:GO:0009416; P:GO:0009768; P:GO:0018298; F:GO:0016168; C:GO:0009522; C:GO:0009523; C:GO:0009535	P:response to light stimulus; P:photosynthesis, light harvesting in photosystem I; P:protein-chromophore linkage; F:chlorophyll binding; C:photosystem I; C:photosystem II; C:chloroplast thylakoid membrane
[BLASTED, MAPPED, ANNOTATED]	TRINITY_DN2276_c0_g1	CBL-interacting serine/threonine-protein kinase 6-like	3174	10	1.89979e-134	6456	6	P:GO:0006468; P:GO:0007165; F:GO:0004674; F:GO:0004712; F:GO:0005524; F:GO:0106310	P:protein phosphorylation; P:signal transduction; F:protein serine/threonine kinase activity; F:protein serine/threonine/tyrosine kinase activity; F:ATP binding; F:protein serine kinase activity	EC:2.7.12.1	Dual-specificity kinase
[BLASTED, MAPPED, ANNOTATED]	TRINITY_DN2226_c1_g1	zinc finger protein CONSTANS-LIKE 5-like	1223	10	5.87712e-70	7703	1	P:GO:0009909	P:regulation of flower development
[BLASTED, MAPPED, ANNOTATED]	TRINITY_DN2242_c2_g1	probable alpha-amylase 2	1741	10	0	9405	3	P:GO:0005975; F:GO:0004556; F:GO:0005509	P:carbohydrate metabolic process; F:alpha-amylase activity; F:calcium ion binding	EC:3.2.1.1	Alpha-amylase
[BLASTED, MAPPED, ANNOTATED]	TRINITY_DN2242_c4_g1	vesicle-associated membrane protein 721	1176	10	3.10455e-135	9795	3	P:GO:0016192; C:GO:0016021; C:GO:0043231	P:vesicle-mediated transport; C:integral component of membrane; C:intracellular membrane-bounded organelle
[BLASTED, MAPPED, ANNOTATED]	TRINITY_DN2244_c0_g1	photosystem I reaction center subunit II, chloroplastic-like	1332	10	7.1806e-107	8977	3	P:GO:0015979; C:GO:0009535; C:GO:0009538	P:photosynthesis; C:chloroplast thylakoid membrane; C:photosystem I reaction center
[BLASTED, MAPPED, ANNOTATED]	TRINITY_DN2238_c0_g1	pectin methyl esterase	3082	10	0	9603	8	P:GO:0042545; P:GO:0043086; P:GO:0045490; F:GO:0030599; F:GO:0045330; F:GO:0046910; C:GO:0005576; C:GO:0016021	P:cell wall modification; P:negative regulation of catalytic activity; P:pectin catabolic process; F:pectinesterase activity; F:aspartyl esterase activity; F:pectinesterase inhibitor activity; C:extracellular region; C:integral component of membrane	EC:3.1.1.11	Pectinesterase
[BLASTED, MAPPED, ANNOTATED]	TRINITY_DN2207_c2_g1	probable aquaporin PIP2-5	382	10	8.15678e-76	9827	5	P:GO:0006833; P:GO:0055085; F:GO:0015250; C:GO:0005886; C:GO:0016021	P:water transport; P:transmembrane transport; F:water channel activity; C:plasma membrane; C:integral component of membrane	EC:7	Translocases
[BLASTED, MAPPED, ANNOTATED]	TRINITY_DN2350_c1_g1	actin-depolymerizing factor 3-like	1118	10	2.48878e-86	9571	4	P:GO:0030042; F:GO:0051015; C:GO:0005737; C:GO:0015629	P:actin filament depolymerization; F:actin filament binding; C:cytoplasm; C:actin cytoskeleton
[BLASTED, MAPPED, ANNOTATED]	TRINITY_DN2326_c0_g1	fatty acid biosynthesis 1	2523	10	0	9327	2	P:GO:0006633; F:GO:0004315	P:fatty acid biosynthetic process; F:3-oxoacyl-[acyl-carrier-protein] synthase activity	EC:2.3.1.41; EC:2.3.1.85	Beta-ketoacyl-[acyl-carrier-protein] synthase I; Fatty-acid synthase system
[BLASTED, MAPPED, ANNOTATED]	TRINITY_DN2385_c0_g1	60S ribosomal protein L8	1372	10	7.68763e-124	9784	4	P:GO:0006412; F:GO:0003723; F:GO:0003735; C:GO:0015934	P:translation; F:RNA binding; F:structural constituent of ribosome; C:large ribosomal subunit
[BLASTED, MAPPED, ANNOTATED]	TRINITY_DN2362_c0_g1	glutamine synthetase cytosolic isozyme 2-like	1272	10	2.66179e-149	9715	3	P:GO:0006542; F:GO:0004356; F:GO:0005524	P:glutamine biosynthetic process; F:glutamate-ammonia ligase activity; F:ATP binding	EC:6.3.1.2	Glutamine synthetase
[BLASTED, MAPPED, ANNOTATED]	TRINITY_DN2362_c0_g2	Glutamate--ammonia ligase protein	2862	10	1.1249e-174	9741	3	P:GO:0006542; F:GO:0004356; F:GO:0005524	P:glutamine biosynthetic process; F:glutamate-ammonia ligase activity; F:ATP binding	EC:6.3.1.2	Glutamine synthetase
[BLASTED, MAPPED, ANNOTATED]	TRINITY_DN2361_c0_g1	proteasome subunit beta type-4-like isoform X1	1427	10	3.21324e-95	8943	4	P:GO:0010498; F:GO:0004298; C:GO:0005737; C:GO:0019774	P:proteasomal protein catabolic process; F:threonine-type endopeptidase activity; C:cytoplasm; C:proteasome core complex, beta-subunit complex	EC:3.4.25	Acting on peptide bonds (peptidases)
[BLASTED, MAPPED, ANNOTATED]	TRINITY_DN2306_c4_g1	Cytochrome b6-f complex subunit 7	287	10	6.65492e-14	9355	3	F:GO:0019904; C:GO:0009512; C:GO:0016021	F:protein domain specific binding; C:cytochrome b6f complex; C:integral component of membrane
[BLASTED, MAPPED, ANNOTATED]	TRINITY_DN2398_c1_g1	12-oxophytodienoate reductase 1	1917	10	6.32282e-119	8502	3	P:GO:0006631; P:GO:0046394; F:GO:0003824	P:fatty acid metabolic process; P:carboxylic acid biosynthetic process; F:catalytic activity
[BLASTED, MAPPED, ANNOTATED]	TRINITY_DN2333_c1_g1	Serine carboxypeptidase S28 family protein	3896	10	0	8496	4	P:GO:0006508; F:GO:0008236; F:GO:0008239; C:GO:0016021	P:proteolysis; F:serine-type peptidase activity; F:dipeptidyl-peptidase activity; C:integral component of membrane	EC:3.4.14.1; EC:3.4.14.5; EC:3.4.14.4; EC:3.4.14.2	Dipeptidyl-peptidase I; Dipeptidyl-peptidase IV; Dipeptidyl-peptidase III; Dipeptidyl-peptidase II
[BLASTED, MAPPED, ANNOTATED]	TRINITY_DN2339_c0_g1	keratin-associated protein	1195	10	1.09783e-86	8603	1	C:GO:0016021	C:integral component of membrane
[BLASTED, MAPPED, ANNOTATED]	TRINITY_DN2442_c0_g2	putative nuclease harbi1	642	10	4.24328e-65	7418	1	F:GO:0016787	F:hydrolase activity	EC:3	Hydrolases
[BLASTED, MAPPED, ANNOTATED]	TRINITY_DN2486_c0_g1	eukaryotic translation initiation factor 2 subunit gamma	2251	10	0	7905	8	P:GO:0001731; P:GO:0045903; F:GO:0000049; F:GO:0003743; F:GO:0003924; F:GO:0005525; C:GO:0005850; C:GO:0043231	P:formation of translation preinitiation complex; P:positive regulation of translational fidelity; F:tRNA binding; F:translation initiation factor activity; F:GTPase activity; F:GTP binding; C:eukaryotic translation initiation factor 2 complex; C:intracellular membrane-bounded organelle	EC:3.6.1	Acting on acid anhydrides
[BLASTED, MAPPED, ANNOTATED]	TRINITY_DN2491_c0_g1	probable WRKY transcription factor 40	3595	10	7.55789e-157	8177	3	P:GO:0006355; F:GO:0003700; F:GO:0043565	P:regulation of transcription, DNA-templated; F:DNA-binding transcription factor activity; F:sequence-specific DNA binding
[BLASTED, MAPPED, ANNOTATED]	TRINITY_DN2453_c0_g1	bifunctional purple acid phosphatase 26	2109	10	0	8921	10	P:GO:0006950; P:GO:0016311; P:GO:0042744; P:GO:0051174; P:GO:0055062; P:GO:0098869; F:GO:0003993; F:GO:0004601; F:GO:0046872; C:GO:0016021	P:response to stress; P:dephosphorylation; P:hydrogen peroxide catabolic process; P:regulation of phosphorus metabolic process; P:phosphate ion homeostasis; P:cellular oxidant detoxification; F:acid phosphatase activity; F:peroxidase activity; F:metal ion binding; C:integral component of membrane	EC:1.11.1; EC:3.1.3.2	Acting on a peroxide as acceptor; Acid phosphatase
[BLASTED, MAPPED, ANNOTATED]	TRINITY_DN2591_c0_g1	60S acidic ribosomal protein P0	1824	10	1.17706e-148	7758	4	P:GO:0000027; P:GO:0002181; F:GO:0003735; F:GO:0070180	P:ribosomal large subunit assembly; P:cytoplasmic translation; F:structural constituent of ribosome; F:large ribosomal subunit rRNA binding
[BLASTED, MAPPED, ANNOTATED]	TRINITY_DN2505_c0_g1	cytochrome b-c1 complex subunit 7	1069	10	1.39932e-23	9933	2	P:GO:0006122; C:GO:0005750	P:mitochondrial electron transport, ubiquinol to cytochrome c; C:mitochondrial respiratory chain complex III
[BLASTED, MAPPED, ANNOTATED]	TRINITY_DN2592_c0_g1	synaptotagmin-2 isoform X1	2606	10	0	850	4	P:GO:0006869; P:GO:0009306; F:GO:0008289; C:GO:0016021	P:lipid transport; P:protein secretion; F:lipid binding; C:integral component of membrane
[BLASTED, MAPPED, ANNOTATED]	TRINITY_DN2528_c0_g1	beta tubulin6b	3461	10	0	968	7	P:GO:0000226; P:GO:0000278; F:GO:0003924; F:GO:0005200; F:GO:0005525; C:GO:0005737; C:GO:0005874	P:microtubule cytoskeleton organization; P:mitotic cell cycle; F:GTPase activity; F:structural constituent of cytoskeleton; F:GTP binding; C:cytoplasm; C:microtubule	EC:3.6.1	Acting on acid anhydrides
[BLASTED, MAPPED, ANNOTATED]	TRINITY_DN2523_c0_g1	putative elongation factor TypA-like SVR3, chloroplastic	2689	10	0	9297	6	P:GO:0006414; F:GO:0003746; F:GO:0003924; F:GO:0005525; C:GO:0043231; C:GO:1990904	P:translational elongation; F:translation elongation factor activity; F:GTPase activity; F:GTP binding; C:intracellular membrane-bounded organelle; C:ribonucleoprotein complex	EC:3.6.1	Acting on acid anhydrides
[BLASTED, MAPPED, ANNOTATED]	TRINITY_DN2679_c0_g1	ethylene-responsive transcription factor RAP2-3-like	731	10	1.62152e-40	8481	5	P:GO:0006355; P:GO:0006952; P:GO:0009873; F:GO:0003677; F:GO:0003700	P:regulation of transcription, DNA-templated; P:defense response; P:ethylene-activated signaling pathway; F:DNA binding; F:DNA-binding transcription factor activity
[BLASTED, MAPPED, ANNOTATED]	TRINITY_DN2681_c0_g1	Single-stranded nucleic acid binding R3H protein	2113	10	3.55881e-132	8462	1	F:GO:0003676	F:nucleic acid binding
[BLASTED, MAPPED, ANNOTATED]	TRINITY_DN2632_c1_g1	calcium-binding protein CP1	1895	10	4.29811e-26	8203	5	P:GO:0000278; P:GO:0042538; F:GO:0005509; C:GO:0005814; C:GO:0005829	P:mitotic cell cycle; P:hyperosmotic salinity response; F:calcium ion binding; C:centriole; C:cytosol
[BLASTED, MAPPED, ANNOTATED]	TRINITY_DN2630_c0_g1	Rieske domain-containing protein	1584	10	1.75594e-104	8673	7	P:GO:0010207; P:GO:0042549; F:GO:0008942; F:GO:0046872; F:GO:0051537; C:GO:0005840; C:GO:0009535	P:photosystem II assembly; P:photosystem II stabilization; F:nitrite reductase [NAD(P)H] activity; F:metal ion binding; F:2 iron, 2 sulfur cluster binding; C:ribosome; C:chloroplast thylakoid membrane	EC:1.7.1.4	Nitrite reductase (NAD(P)H)
[BLASTED, MAPPED, ANNOTATED]	TRINITY_DN2627_c2_g1	F-box protein At2g27310-like	1672	10	8.81945e-139	8307	1	C:GO:0016020	C:membrane
[BLASTED, MAPPED, ANNOTATED]	TRINITY_DN2622_c0_g1	protein RETICULATA-RELATED 6, chloroplastic-like	4290	10	0	8104	1	C:GO:0031969	C:chloroplast membrane
[BLASTED, MAPPED, ANNOTATED]	TRINITY_DN2711_c0_g1	breast basic conserved 1	1583	10	1.3346e-123	9568	3	P:GO:0006412; F:GO:0003723; F:GO:0003735	P:translation; F:RNA binding; F:structural constituent of ribosome
[BLASTED, MAPPED, ANNOTATED]	TRINITY_DN2749_c0_g1	probable protein phosphatase 2C 34	2325	10	8.46743e-148	8414	2	P:GO:0016311; F:GO:0016791	P:dephosphorylation; F:phosphatase activity	EC:3.1.3	Acting on ester bonds
[BLASTED, MAPPED, ANNOTATED]	TRINITY_DN2766_c0_g1	ribosomal protein S9	1080	10	2.28961e-80	9497	4	P:GO:0006412; F:GO:0003735; C:GO:0005737; C:GO:0005840	P:translation; F:structural constituent of ribosome; C:cytoplasm; C:ribosome
[BLASTED, MAPPED, ANNOTATED]	TRINITY_DN2720_c0_g2	oxidoreductase family protein	2163	10	0	9585	4	P:GO:0016126; F:GO:0004506; F:GO:0050660; C:GO:0016021	P:sterol biosynthetic process; F:squalene monooxygenase activity; F:flavin adenine dinucleotide binding; C:integral component of membrane	EC:1.14.13; EC:1.14.14.17	Acting on paired donors, with incorporation or reduction of molecular oxygen. The oxygen incorporated need not be derived from O(2); Squalene monooxygenase
[BLASTED, MAPPED, ANNOTATED]	TRINITY_DN2778_c0_g1	Heat shock protein 70 family protein	2061	10	0	8088	2	F:GO:0005524; F:GO:0016887	F:ATP binding; F:ATP hydrolysis activity	EC:3.6.1	Acting on acid anhydrides
[BLASTED, MAPPED, ANNOTATED]	TRINITY_DN2717_c0_g1	white-brown complex-like protein	4192	10	0	9248	18	P:GO:0009611; P:GO:0009651; P:GO:0009737; P:GO:0010222; P:GO:0010345; P:GO:0010588; P:GO:0015908; P:GO:0042335; P:GO:0055085; P:GO:0080051; F:GO:0005524; F:GO:0015245; F:GO:0015562; F:GO:0016787; F:GO:0042803; F:GO:0140359; C:GO:0009897; C:GO:0016021	P:response to wounding; P:response to salt stress; P:response to abscisic acid; P:stem vascular tissue pattern formation; P:suberin biosynthetic process; P:cotyledon vascular tissue pattern formation; P:fatty acid transport; P:cuticle development; P:transmembrane transport; P:cutin transport; F:ATP binding; F:fatty acid transmembrane transporter activity; F:efflux transmembrane transporter activi…	EC:3; EC:7	Hydrolases; Translocases
[BLASTED, MAPPED, ANNOTATED]	TRINITY_DN2748_c0_g1	acyl-activating enzyme 7	4017	10	0	8482	2	P:GO:0009698; F:GO:0003987	P:phenylpropanoid metabolic process; F:acetate-CoA ligase activity	EC:6.2.1.1	Acetate--CoA ligase
[BLASTED, MAPPED, ANNOTATED]	TRINITY_DN2750_c0_g1	light-harvesting complex-like protein 3 isotype 1, chloroplastic	1494	10	1.24176e-96	8559	1	C:GO:0009535	C:chloroplast thylakoid membrane
[BLASTED, MAPPED, ANNOTATED]	TRINITY_DN2747_c0_g1	28 kDa heat/acid-stable phosphoprotein-like protein	1949	10	3.80579e-19	8707	1	C:GO:0005829	C:cytosol
[BLASTED, MAPPED, ANNOTATED]	TRINITY_DN2760_c0_g1	1-aminocyclopropane-1-carboxylate oxidase	3194	10	1.1308e-94	9528	4	P:GO:0002238; P:GO:0009805; F:GO:0016706; F:GO:0046872	P:response to molecule of fungal origin; P:coumarin biosynthetic process; F:2-oxoglutarate-dependent dioxygenase activity; F:metal ion binding	EC:1.14.11	Acting on paired donors, with incorporation or reduction of molecular oxygen. The oxygen incorporated need not be derived from O(2)
[BLASTED, MAPPED, ANNOTATED]	TRINITY_DN2843_c0_g1	polyadenylate-binding protein 8-like	2602	10	0	9502	2	F:GO:0003723; C:GO:0005737	F:RNA binding; C:cytoplasm
[BLASTED, MAPPED, ANNOTATED]	TRINITY_DN2843_c1_g1	Polyadenylate-binding protein 2	1790	10	5.5137e-127	9236	5	F:GO:0003730; F:GO:0008143; F:GO:0008266; C:GO:0005829; C:GO:1990904	F:mRNA 3'-UTR binding; F:poly(A) binding; F:poly(U) RNA binding; C:cytosol; C:ribonucleoprotein complex
[BLASTED, MAPPED, ANNOTATED]	TRINITY_DN2879_c0_g1	F-box protein SKP2A-like	1837	10	3.83206e-95	9039	2	P:GO:0031146; C:GO:0019005	P:SCF-dependent proteasomal ubiquitin-dependent protein catabolic process; C:SCF ubiquitin ligase complex
[BLASTED, MAPPED, ANNOTATED]	TRINITY_DN2829_c0_g1	UDP-Glycosyltransferase superfamily protein	2024	10	0	8581	2	F:GO:0008194; F:GO:0016758	F:UDP-glycosyltransferase activity; F:hexosyltransferase activity	EC:2.4.1	Glycosyltransferases
[BLASTED, MAPPED, ANNOTATED]	TRINITY_DN2834_c0_g1	NAC domain-containing protein 78-like	1685	10	7.59983e-51	8681	1	C:GO:0016020	C:membrane
[BLASTED, MAPPED, ANNOTATED]	TRINITY_DN2812_c0_g2	Translation initiation factor 2	3689	10	0	8953	6	P:GO:0006413; F:GO:0003729; F:GO:0003743; F:GO:0003924; F:GO:0005525; C:GO:0009507	P:translational initiation; F:mRNA binding; F:translation initiation factor activity; F:GTPase activity; F:GTP binding; C:chloroplast	EC:3.6.1	Acting on acid anhydrides
[BLASTED, MAPPED, ANNOTATED]	TRINITY_DN2861_c0_g2	40S ribosomal protein S20-2	776	10	6.11907e-74	9852	3	P:GO:0006412; F:GO:0003723; F:GO:0003735	P:translation; F:RNA binding; F:structural constituent of ribosome
[BLASTED, MAPPED, ANNOTATED]	TRINITY_DN2971_c0_g1	probable U6 snRNA-associated Sm-like protein LSm4	1257	10	3.36648e-47	9816	8	P:GO:0000387; P:GO:0000956; P:GO:0033962; F:GO:0017070; C:GO:0000932; C:GO:0005681; C:GO:0005688; C:GO:0097526	P:spliceosomal snRNP assembly; P:nuclear-transcribed mRNA catabolic process; P:P-body assembly; F:U6 snRNA binding; C:P-body; C:spliceosomal complex; C:U6 snRNP; C:spliceosomal tri-snRNP complex
[BLASTED, MAPPED, ANNOTATED]	TRINITY_DN2994_c0_g2	IQ calmodulin-binding motif family protein	2208	10	0	8222	0
[BLASTED, MAPPED, ANNOTATED]	TRINITY_DN2945_c0_g1	Late embryogenesis abundant protein	1874	10	4.32866e-158	8864	1	P:GO:0009269	P:response to desiccation
[BLASTED, MAPPED, ANNOTATED]	TRINITY_DN2964_c1_g1	Remorin family protein	1499	10	2.05363e-21	7055	1	P:GO:0042221	P:response to chemical
[BLASTED, MAPPED, ANNOTATED]	TRINITY_DN3055_c0_g1	ubiquitin-conjugating enzyme E2 28-like	1387	10	5.5474e-98	9929	7	P:GO:0006511; P:GO:0016567; F:GO:0004839; F:GO:0004842; F:GO:0005524; F:GO:0016746; F:GO:0031625	P:ubiquitin-dependent protein catabolic process; P:protein ubiquitination; F:ubiquitin activating enzyme activity; F:ubiquitin-protein transferase activity; F:ATP binding; F:acyltransferase activity; F:ubiquitin protein ligase binding	EC:2.3; EC:6.2.1.45	Acyltransferases; E1 ubiquitin-activating enzyme
[BLASTED, MAPPED, ANNOTATED]	TRINITY_DN3019_c1_g1	L-aspartate oxidase, chloroplastic-like isoform X1	2894	10	0	9389	4	P:GO:0009435; F:GO:0008734; F:GO:0044318; C:GO:0009507	P:NAD biosynthetic process; F:L-aspartate oxidase activity; F:L-aspartate:fumarate oxidoreductase activity; C:chloroplast	EC:1.4.3.16; EC:1.4.3.2	L-aspartate oxidase; L-amino-acid oxidase
[BLASTED, MAPPED, ANNOTATED]	TRINITY_DN3011_c0_g1	LEAF RUST 10 DISEASE-RESISTANCE LOCUS RECEPTOR-LIKE PROTEIN KINASE-like 1.1 isoform X4	1897	10	3.30189e-130	8644	5	P:GO:0006468; F:GO:0004674; F:GO:0005524; F:GO:0030247; C:GO:0016021	P:protein phosphorylation; F:protein serine/threonine kinase activity; F:ATP binding; F:polysaccharide binding; C:integral component of membrane	EC:2.7.1	Transferring phosphorus-containing groups
[BLASTED, MAPPED, ANNOTATED]	TRINITY_DN3098_c0_g2	Enolase	1304	10	4.71482e-131	9633	4	P:GO:0006096; F:GO:0000287; F:GO:0004634; C:GO:0000015	P:glycolytic process; F:magnesium ion binding; F:phosphopyruvate hydratase activity; C:phosphopyruvate hydratase complex	EC:4.2.1.11	Phosphopyruvate hydratase
[BLASTED, MAPPED, ANNOTATED]	TRINITY_DN3064_c0_g1	NAC Apical domain transcriptional regulator superfamily protein	2105	10	2.77738e-122	9727	2	P:GO:0006355; F:GO:0003677	P:regulation of transcription, DNA-templated; F:DNA binding
[BLASTED, MAPPED, ANNOTATED]	TRINITY_DN3096_c0_g1	peroxidase 17	3260	10	1.50414e-166	9017	9	P:GO:0006979; P:GO:0009809; P:GO:0010228; P:GO:0042744; P:GO:0098869; F:GO:0004601; F:GO:0020037; F:GO:0046872; C:GO:0005576	P:response to oxidative stress; P:lignin biosynthetic process; P:vegetative to reproductive phase transition of meristem; P:hydrogen peroxide catabolic process; P:cellular oxidant detoxification; F:peroxidase activity; F:heme binding; F:metal ion binding; C:extracellular region	EC:1.11.1	Acting on a peroxide as acceptor
[BLASTED, MAPPED, ANNOTATED]	TRINITY_DN3113_c0_g1	SOS3-interacting protein 1	2943	10	0	854	7	P:GO:0006468; P:GO:0007165; P:GO:0009737; F:GO:0004674; F:GO:0004712; F:GO:0005524; F:GO:0106310	P:protein phosphorylation; P:signal transduction; P:response to abscisic acid; F:protein serine/threonine kinase activity; F:protein serine/threonine/tyrosine kinase activity; F:ATP binding; F:protein serine kinase activity	EC:2.7.12.1	Dual-specificity kinase
[BLASTED, MAPPED, ANNOTATED]	TRINITY_DN3105_c0_g1	BolA-like family protein	1473	10	4.62374e-23	9287	2	P:GO:0097428; F:GO:0051537	P:protein maturation by iron-sulfur cluster transfer; F:2 iron, 2 sulfur cluster binding
[BLASTED, MAPPED, ANNOTATED]	TRINITY_DN3132_c0_g1	ubiquitin-activating enzyme E1 1-like isoform X2	4368	10	0	9569	4	P:GO:0016567; F:GO:0005524; F:GO:0008641; C:GO:0016021	P:protein ubiquitination; F:ATP binding; F:ubiquitin-like modifier activating enzyme activity; C:integral component of membrane	EC:6.2	Forming carbon-sulfur bonds
[BLASTED, MAPPED, ANNOTATED]	TRINITY_DN3154_c0_g1	photosystem I reaction center subunit V, chloroplastic-like	1099	10	4.25174e-83	9244	4	P:GO:0015979; C:GO:0009507; C:GO:0009522; C:GO:0016021	P:photosynthesis; C:chloroplast; C:photosystem I; C:integral component of membrane
[BLASTED, MAPPED, ANNOTATED]	TRINITY_DN3178_c0_g1	catalase 2	2464	10	0	9737	8	P:GO:0042542; P:GO:0042744; P:GO:0098869; F:GO:0004096; F:GO:0020037; F:GO:0046872; C:GO:0005777; C:GO:0005886	P:response to hydrogen peroxide; P:hydrogen peroxide catabolic process; P:cellular oxidant detoxification; F:catalase activity; F:heme binding; F:metal ion binding; C:peroxisome; C:plasma membrane	EC:1.11.1.6	Catalase
[BLASTED, MAPPED, ANNOTATED]	TRINITY_DN3185_c0_g1	serine hydroxymethyltransferase, mitochondrial	2461	10	0	9762	16	P:GO:0006565; P:GO:0007623; P:GO:0009409; P:GO:0009416; P:GO:0019264; P:GO:0032259; P:GO:0035999; P:GO:0046655; F:GO:0003729; F:GO:0004372; F:GO:0008168; F:GO:0008266; F:GO:0008270; F:GO:0030170; F:GO:0070905; C:GO:0005829	P:L-serine catabolic process; P:circadian rhythm; P:response to cold; P:response to light stimulus; P:glycine biosynthetic process from serine; P:methylation; P:tetrahydrofolate interconversion; P:folic acid metabolic process; F:mRNA binding; F:glycine hydroxymethyltransferase activity; F:methyltransferase activity; F:poly(U) RNA binding; F:zinc ion binding; F:pyridoxal phosphate binding; F:serin…	EC:2.1.2.1; EC:2.1.1	Glycine hydroxymethyltransferase; Transferring one-carbon groups
[BLASTED, MAPPED, ANNOTATED]	TRINITY_DN3293_c0_g1	clustered mitochondria protein	5868	10	0	9033	2	P:GO:0006996; C:GO:0005737	P:organelle organization; C:cytoplasm
[BLASTED, MAPPED, ANNOTATED]	TRINITY_DN3268_c0_g1	peptide methionine sulfoxide reductase B1, chloroplastic	1505	10	1.90281e-91	9108	5	P:GO:0006979; P:GO:0030091; F:GO:0033743; F:GO:0046872; C:GO:0009507	P:response to oxidative stress; P:protein repair; F:peptide-methionine (R)-S-oxide reductase activity; F:metal ion binding; C:chloroplast	EC:1.8.4.12	Peptide-methionine (R)-S-oxide reductase
[BLASTED, MAPPED, ANNOTATED]	TRINITY_DN3247_c0_g1	thioredoxin-like protein CDSP32, chloroplastic	1832	10	2.79385e-103	6647	1	F:GO:0016491	F:oxidoreductase activity	EC:1	Oxidoreductases
[BLASTED, MAPPED, ANNOTATED]	TRINITY_DN3221_c0_g1	ABC-2 type transporter family protein	2664	10	0	9396	4	P:GO:0055085; F:GO:0005524; F:GO:0140359; C:GO:0016021	P:transmembrane transport; F:ATP binding; F:ABC-type transporter activity; C:integral component of membrane	EC:7	Translocases
[BLASTED, MAPPED, ANNOTATED]	TRINITY_DN3289_c0_g1	mitogen-activated protein kinase 3	1689	10	1.01378e-86	8146	10	P:GO:0006468; P:GO:0009409; P:GO:0009414; P:GO:0042742; P:GO:0050832; P:GO:1901002; F:GO:0004707; F:GO:0004712; F:GO:0005524; C:GO:0005737	P:protein phosphorylation; P:response to cold; P:response to water deprivation; P:defense response to bacterium; P:defense response to fungus; P:positive regulation of response to salt stress; F:MAP kinase activity; F:protein serine/threonine/tyrosine kinase activity; F:ATP binding; C:cytoplasm	EC:2.7.12.1; EC:2.7.11.24	Dual-specificity kinase; Mitogen-activated protein kinase
[BLASTED, MAPPED, ANNOTATED]	TRINITY_DN3292_c0_g1	60S ribosomal protein L38	1282	10	3.02939e-32	9462	3	P:GO:0006412; P:GO:0022618; F:GO:0003735	P:translation; P:ribonucleoprotein complex assembly; F:structural constituent of ribosome
[BLASTED, MAPPED, ANNOTATED]	TRINITY_DN3375_c0_g1	50S ribosomal protein L6, chloroplastic-like	1464	10	6.89301e-69	7629	2	F:GO:0003723; F:GO:0003735	F:RNA binding; F:structural constituent of ribosome
[BLASTED, MAPPED, ANNOTATED]	TRINITY_DN3333_c0_g1	zeaxanthin epoxidase	949	10	3.10991e-68	8716	5	P:GO:0009688; F:GO:0052662; F:GO:0071949; C:GO:0009507; C:GO:0016021	P:abscisic acid biosynthetic process; F:zeaxanthin epoxidase activity; F:FAD binding; C:chloroplast; C:integral component of membrane	EC:1.14.15.21	Zeaxanthin epoxidase
[BLASTED, MAPPED, ANNOTATED]	TRINITY_DN3352_c0_g1	anthranilate phosphoribosyltransferase, chloroplastic-like isoform X1	2090	10	9.88819e-44	938	4	P:GO:0000162; F:GO:0004048; C:GO:0005829; C:GO:0016021	P:tryptophan biosynthetic process; F:anthranilate phosphoribosyltransferase activity; C:cytosol; C:integral component of membrane	EC:2.4.2.18	Anthranilate phosphoribosyltransferase
[BLASTED, MAPPED, ANNOTATED]	TRINITY_DN3339_c0_g1	Cwf15 / Cwc15 cell cycle control family protein	1149	10	3.04758e-45	9893	2	P:GO:0000398; C:GO:0005681	P:mRNA splicing, via spliceosome; C:spliceosomal complex
[BLASTED, MAPPED, ANNOTATED]	TRINITY_DN3310_c1_g1	ATP binding cassette protein 1	2183	10	0	9349	1	P:GO:0016226	P:iron-sulfur cluster assembly
[BLASTED, MAPPED, ANNOTATED]	TRINITY_DN3377_c0_g2	allene oxide cyclase, chloroplastic-like	1516	10	4.11415e-77	7567	3	P:GO:0009695; F:GO:0046423; C:GO:0009507	P:jasmonic acid biosynthetic process; F:allene-oxide cyclase activity; C:chloroplast	EC:5.3.99.6	Allene-oxide cyclase
[BLASTED, MAPPED, ANNOTATED]	TRINITY_DN3443_c0_g1	Nodulin MtN3 family protein	2233	10	4.48327e-56	9114	3	P:GO:0008643; C:GO:0005886; C:GO:0016021	P:carbohydrate transport; C:plasma membrane; C:integral component of membrane
[BLASTED, MAPPED, ANNOTATED]	TRINITY_DN3474_c0_g1	glyceraldehyde-3-phosphate dehydrogenase [	2383	10	5.60314e-111	9258	7	P:GO:0006006; P:GO:0006096; F:GO:0004365; F:GO:0050661; F:GO:0051287; C:GO:0005829; C:GO:0009536	P:glucose metabolic process; P:glycolytic process; F:glyceraldehyde-3-phosphate dehydrogenase (NAD+) (phosphorylating) activity; F:NADP binding; F:NAD binding; C:cytosol; C:plastid	EC:1.2.1.59; EC:1.2.1.12	Glyceraldehyde-3-phosphate dehydrogenase (NAD(P)(+)) (phosphorylating); Glyceraldehyde-3-phosphate dehydrogenase (phosphorylating)
[BLASTED, MAPPED, ANNOTATED]	TRINITY_DN3423_c0_g1	eukaryotic translation initiation factor-like	2220	10	2.59019e-95	960	6	P:GO:0006413; P:GO:0006417; P:GO:0050687; F:GO:0003723; F:GO:0003743; C:GO:0005737	P:translational initiation; P:regulation of translation; P:negative regulation of defense response to virus; F:RNA binding; F:translation initiation factor activity; C:cytoplasm
[BLASTED, MAPPED, ANNOTATED]	TRINITY_DN3464_c0_g1	eukaryotic translation initiation factor 1A	1698	10	1.21843e-26	9714	3	P:GO:0006413; F:GO:0003723; F:GO:0003743	P:translational initiation; F:RNA binding; F:translation initiation factor activity
[BLASTED, MAPPED, ANNOTATED]	TRINITY_DN3449_c0_g1	transketolase, chloroplastic	1521	10	7.45139e-102	8096	2	F:GO:0004802; F:GO:0046872	F:transketolase activity; F:metal ion binding	EC:2.2.1.1	Transketolase
[BLASTED, MAPPED, ANNOTATED]	TRINITY_DN3491_c1_g1	Polyketide cyclase/dehydrase and lipid transport superfamily protein	2912	10	3.23187e-108	7638	1	C:GO:0016020	C:membrane
[BLASTED, MAPPED, ANNOTATED]	TRINITY_DN3586_c0_g1	ricin B-like lectin R40G3	3144	10	2.7473e-71	8233	1	F:GO:0030246	F:carbohydrate binding
[BLASTED, MAPPED, ANNOTATED]	TRINITY_DN3575_c0_g1	hypothetical protein F2Q69_00007522	2262	10	5.66555e-147	7394	3	F:GO:0005524; C:GO:0005737; C:GO:0005856	F:ATP binding; C:cytoplasm; C:cytoskeleton
[BLASTED, MAPPED, ANNOTATED]	TRINITY_DN3567_c0_g1	ubiquitin-conjugating enzyme E2 variant 1D	1306	10	2.86731e-67	952	2	P:GO:0006301; P:GO:0070534	P:postreplication repair; P:protein K63-linked ubiquitination
[BLASTED, MAPPED, ANNOTATED]	TRINITY_DN3529_c0_g1	hypothetical protein C2S51_017250	447	10	1.05361e-55	8636	1	F:GO:0005509	F:calcium ion binding
[BLASTED, MAPPED, ANNOTATED]	TRINITY_DN3550_c0_g1	F-type H+-transporting ATPase subunit delta	1460	10	1.80296e-65	7872	4	P:GO:0006811; P:GO:0015986; F:GO:0046933; C:GO:0016020	P:ion transport; P:proton motive force-driven ATP synthesis; F:proton-transporting ATP synthase activity, rotational mechanism; C:membrane	EC:7.1.2.2; EC:6	H(+)-transporting two-sector ATPase; Ligases
[BLASTED, MAPPED, ANNOTATED]	TRINITY_DN3695_c0_g1	serine/arginine-rich splicing factor SR45a-like	1115	10	2.57128e-29	9667	1	F:GO:0003723	F:RNA binding
[BLASTED, MAPPED, ANNOTATED]	TRINITY_DN3682_c1_g1	alpha tubulin	669	10	4.96226e-117	9899	7	P:GO:0000226; P:GO:0000278; F:GO:0003924; F:GO:0005200; F:GO:0005525; C:GO:0005737; C:GO:0005874	P:microtubule cytoskeleton organization; P:mitotic cell cycle; F:GTPase activity; F:structural constituent of cytoskeleton; F:GTP binding; C:cytoplasm; C:microtubule	EC:3.6.1	Acting on acid anhydrides
[BLASTED, MAPPED, ANNOTATED]	TRINITY_DN3625_c0_g1	hypothetical protein C2S51_002375	2013	10	1.18397e-132	7366	1	C:GO:0016020	C:membrane
[BLASTED, MAPPED, ANNOTATED]	TRINITY_DN3657_c0_g2	UDP-glucose 4-epimerase GEPI48	2459	10	0	8622	5	P:GO:0006012; P:GO:0006364; F:GO:0003723; F:GO:0003978; C:GO:0005829	P:galactose metabolic process; P:rRNA processing; F:RNA binding; F:UDP-glucose 4-epimerase activity; C:cytosol	EC:5.1.3.2	UDP-glucose 4-epimerase
[BLASTED, MAPPED, ANNOTATED]	TRINITY_DN3621_c0_g1	ribosomal protein S18	2049	10	3.03605e-30	6269	4	P:GO:0006412; F:GO:0003723; F:GO:0003735; C:GO:0005840	P:translation; F:RNA binding; F:structural constituent of ribosome; C:ribosome
[BLASTED, MAPPED, ANNOTATED]	TRINITY_DN3651_c0_g1	peroxin 5	3282	10	0	9494	5	P:GO:0009733; P:GO:0016560; F:GO:0005052; C:GO:0005778; C:GO:0005829	P:response to auxin; P:protein import into peroxisome matrix, docking; F:peroxisome matrix targeting signal-1 binding; C:peroxisomal membrane; C:cytosol
[BLASTED, MAPPED, ANNOTATED]	TRINITY_DN3648_c0_g1	Rossmann-fold superfamily protein	2265	10	1.30989e-107	8835	1	F:GO:0016491	F:oxidoreductase activity	EC:1	Oxidoreductases
[BLASTED, MAPPED, ANNOTATED]	TRINITY_DN3713_c1_g1	photosystem II 22 kDa protein, chloroplastic-like	1639	10	6.17496e-89	9572	1	C:GO:0016021	C:integral component of membrane
[BLASTED, MAPPED, ANNOTATED]	TRINITY_DN3735_c0_g1	aconitate hydratase, cytoplasmic-like	3706	10	0	9561	5	P:GO:0043436; F:GO:0003994; F:GO:0046872; F:GO:0047780; F:GO:0051539	P:oxoacid metabolic process; F:aconitate hydratase activity; F:metal ion binding; F:citrate dehydratase activity; F:4 iron, 4 sulfur cluster binding	EC:4.2.1.3	Aconitate hydratase
[BLASTED, MAPPED, ANNOTATED]	TRINITY_DN3888_c0_g1	gamma vacuolar processing enzyme	2006	10	0	922	3	P:GO:0006624; P:GO:0051603; F:GO:0004197	P:vacuolar protein processing; P:proteolysis involved in cellular protein catabolic process; F:cysteine-type endopeptidase activity	EC:3.4.22	Acting on peptide bonds (peptidases)
[BLASTED, MAPPED, ANNOTATED]	TRINITY_DN3878_c0_g1	succinate dehydrogenase 2-2	1878	10	2.80418e-163	9688	12	P:GO:0006099; P:GO:0006124; P:GO:0022904; F:GO:0008177; F:GO:0009055; F:GO:0046872; F:GO:0051537; F:GO:0051538; F:GO:0051539; C:GO:0005743; C:GO:0009507; C:GO:0045273	P:tricarboxylic acid cycle; P:ferredoxin metabolic process; P:respiratory electron transport chain; F:succinate dehydrogenase (ubiquinone) activity; F:electron transfer activity; F:metal ion binding; F:2 iron, 2 sulfur cluster binding; F:3 iron, 4 sulfur cluster binding; F:4 iron, 4 sulfur cluster binding; C:mitochondrial inner membrane; C:chloroplast; C:respiratory chain complex II	EC:1.3.5.1	Succinate dehydrogenase (quinone)
[BLASTED, MAPPED, ANNOTATED]	TRINITY_DN3891_c0_g1	cytokinin riboside 5'-monophosphate phosphoribohydrolase LOG3-like	1881	10	1.61183e-63	9313	4	P:GO:0009691; F:GO:0016829; F:GO:0102682; C:GO:0005829	P:cytokinin biosynthetic process; F:lyase activity; F:N6-(Delta2-isopentenyl)-adenosine 5'-monophosphate phosphoribohydrolase activity; C:cytosol	EC:4; EC:3.2.2	Lyases; Glycosylases
[BLASTED, MAPPED, ANNOTATED]	TRINITY_DN3938_c0_g1	B-cell receptor-associated 31-like protein	1110	10	2.4169e-57	9111	6	P:GO:0006886; P:GO:0006888; P:GO:0070973; F:GO:0016491; C:GO:0005789; C:GO:0016021	P:intracellular protein transport; P:endoplasmic reticulum to Golgi vesicle-mediated transport; P:protein localization to endoplasmic reticulum exit site; F:oxidoreductase activity; C:endoplasmic reticulum membrane; C:integral component of membrane	EC:1	Oxidoreductases
[BLASTED, MAPPED, ANNOTATED]	TRINITY_DN3928_c1_g1	ribulose bisphosphate carboxylase small subunit, chloroplastic-like	951	10	1.17747e-22	8919	1	P:GO:0019253	P:reductive pentose-phosphate cycle
[BLASTED, MAPPED, ANNOTATED]	TRINITY_DN3974_c0_g1	E3 ubiquitin-protein ligase SDIR1-like	3504	10	6.76101e-57	7969	8	P:GO:0006511; P:GO:0009414; P:GO:0009651; P:GO:0009789; P:GO:0016567; F:GO:0061630; C:GO:0005789; C:GO:0016021	P:ubiquitin-dependent protein catabolic process; P:response to water deprivation; P:response to salt stress; P:positive regulation of abscisic acid-activated signaling pathway; P:protein ubiquitination; F:ubiquitin protein ligase activity; C:endoplasmic reticulum membrane; C:integral component of membrane	EC:2	Transferases
[BLASTED, MAPPED, ANNOTATED]	TRINITY_DN3943_c0_g1	carotenoid 9,10(9',10')-cleavage dioxygenase 1	3153	10	1.62091e-138	9034	2	F:GO:0016702; F:GO:0046872	F:oxidoreductase activity, acting on single donors with incorporation of molecular oxygen, incorporation of two atoms of oxygen; F:metal ion binding	EC:1.13.11	Acting on single donors with incorporation of molecular oxygen (oxygenases). The oxygen incorporated need not be derived from O(2)
[BLASTED, MAPPED, ANNOTATED]	TRINITY_DN3967_c0_g1	major allergen Pru ar 1-like	1968	10	1.40499e-84	696	6	P:GO:0009738; P:GO:0080163; F:GO:0004864; F:GO:0010427; F:GO:0038023; C:GO:0005737	P:abscisic acid-activated signaling pathway; P:regulation of protein serine/threonine phosphatase activity; F:protein phosphatase inhibitor activity; F:abscisic acid binding; F:signaling receptor activity; C:cytoplasm
[BLASTED, MAPPED, ANNOTATED]	TRINITY_DN4001_c0_g1	oligouridylate binding protein 1B	1290	10	1.28524e-165	9202	1	F:GO:0003729	F:mRNA binding
[BLASTED, MAPPED, ANNOTATED]	TRINITY_DN4018_c0_g1	eukaryotic translation initiation factor 3 subunit D-like	3266	10	0	9685	7	P:GO:0001732; P:GO:0002191; F:GO:0003743; F:GO:0098808; C:GO:0005852; C:GO:0016282; C:GO:0033290	P:formation of cytoplasmic translation initiation complex; P:cap-dependent translational initiation; F:translation initiation factor activity; F:mRNA cap binding; C:eukaryotic translation initiation factor 3 complex; C:eukaryotic 43S preinitiation complex; C:eukaryotic 48S preinitiation complex
[BLASTED, MAPPED, ANNOTATED]	TRINITY_DN4081_c1_g1	Ubiquitin-like protein 5	2134	10	5.56922e-37	9768	4	P:GO:0000398; P:GO:0006464; F:GO:0031386; C:GO:0005737	P:mRNA splicing, via spliceosome; P:cellular protein modification process; F:protein tag; C:cytoplasm
[BLASTED, MAPPED, ANNOTATED]	TRINITY_DN4048_c0_g1	peroxisomal membrane protein 11D	2235	10	8.26525e-61	8858	3	P:GO:0016559; P:GO:0044375; C:GO:0005779	P:peroxisome fission; P:regulation of peroxisome size; C:integral component of peroxisomal membrane
[BLASTED, MAPPED, ANNOTATED]	TRINITY_DN4050_c2_g1	elongation factor 1-gamma-like	2176	10	0	8733	4	P:GO:0006414; P:GO:0006749; F:GO:0003746; F:GO:0004364	P:translational elongation; P:glutathione metabolic process; F:translation elongation factor activity; F:glutathione transferase activity	EC:2.5.1.18	Glutathione transferase
[BLASTED, MAPPED, ANNOTATED]	TRINITY_DN4012_c0_g1	THO complex subunit 4A-like	2065	10	2.77843e-53	953	1	F:GO:0003723	F:RNA binding
[BLASTED, MAPPED, ANNOTATED]	TRINITY_DN4092_c0_g1	RING-H2 finger protein ATL2	1108	10	1.9709e-54	8227	1	C:GO:0016021	C:integral component of membrane
[BLASTED, MAPPED, ANNOTATED]	TRINITY_DN4056_c0_g1	protein CONSERVED IN THE GREEN LINEAGE AND DIATOMS 27, chloroplastic	1789	10	4.9851e-94	8994	2	C:GO:0009536; C:GO:0016021	C:plastid; C:integral component of membrane
[BLASTED, MAPPED, ANNOTATED]	TRINITY_DN4016_c0_g1	photosystem I reaction center subunit XI, chloroplastic-like	1619	10	3.80419e-61	9509	3	P:GO:0015979; C:GO:0009538; C:GO:0016021	P:photosynthesis; C:photosystem I reaction center; C:integral component of membrane
[BLASTED, MAPPED, ANNOTATED]	TRINITY_DN4041_c0_g1	2-Cys peroxiredoxin BAS1, chloroplastic-like	1569	10	1.30038e-129	9353	3	P:GO:0045454; P:GO:0098869; F:GO:0051920	P:cell redox homeostasis; P:cellular oxidant detoxification; F:peroxiredoxin activity	EC:1.11.1.24	Thioredoxin-dependent peroxiredoxin
[BLASTED, MAPPED, ANNOTATED]	TRINITY_DN4005_c0_g1	ubiquitin-conjugating enzyme E2 28-like	926	10	6.12051e-60	8513	6	P:GO:0006511; P:GO:0016567; F:GO:0004842; F:GO:0005524; F:GO:0031625; C:GO:0016020	P:ubiquitin-dependent protein catabolic process; P:protein ubiquitination; F:ubiquitin-protein transferase activity; F:ATP binding; F:ubiquitin protein ligase binding; C:membrane	EC:2	Transferases
[BLASTED, MAPPED, ANNOTATED]	TRINITY_DN4196_c0_g1	ras-related protein Rab11C-like	1704	10	1.94141e-134	976	2	F:GO:0003924; F:GO:0005525	F:GTPase activity; F:GTP binding	EC:3.6.1	Acting on acid anhydrides
[BLASTED, MAPPED, ANNOTATED]	TRINITY_DN4100_c0_g1	60S ribosomal protein L19-1-like	1224	10	3.41773e-77	9645	3	P:GO:0006412; F:GO:0003723; F:GO:0003735	P:translation; F:RNA binding; F:structural constituent of ribosome
[BLASTED, MAPPED, ANNOTATED]	TRINITY_DN4109_c0_g1	xyloglucan endotransglucosylase/hydrolase 7	1214	10	3.14014e-78	9178	5	P:GO:0010411; P:GO:0042546; P:GO:0071555; F:GO:0004553; F:GO:0016762	P:xyloglucan metabolic process; P:cell wall biogenesis; P:cell wall organization; F:hydrolase activity, hydrolyzing O-glycosyl compounds; F:xyloglucan:xyloglucosyl transferase activity	EC:2.4.1.207; EC:3.2.1	Xyloglucan:xyloglucosyl transferase; Glycosylases
[BLASTED, MAPPED, ANNOTATED]	TRINITY_DN4189_c0_g1	bZIP transcription factor 53-like	1846	10	3.82769e-64	8995	3	P:GO:0045893; F:GO:0000976; F:GO:0003700	P:positive regulation of transcription, DNA-templated; F:transcription cis-regulatory region binding; F:DNA-binding transcription factor activity
[BLASTED, MAPPED, ANNOTATED]	TRINITY_DN4151_c0_g1	Oxysterol-binding family protein	1698	10	0	9312	6	P:GO:0015918; F:GO:0015248; F:GO:0032934; C:GO:0005829; C:GO:0016020; C:GO:0043231	P:sterol transport; F:sterol transporter activity; F:sterol binding; C:cytosol; C:membrane; C:intracellular membrane-bounded organelle	EC:7	Translocases
[BLASTED, MAPPED, ANNOTATED]	TRINITY_DN4195_c0_g1	RmlC-like cupins superfamily protein	971	10	1.96389e-127	9628	4	P:GO:0019509; F:GO:0005506; F:GO:0010309; C:GO:0005737	P:L-methionine salvage from methylthioadenosine; F:iron ion binding; F:acireductone dioxygenase [iron(II)-requiring] activity; C:cytoplasm	EC:1.13.11.54	Acireductone dioxygenase (Fe(2+)-requiring)
[BLASTED, MAPPED, ANNOTATED]	TRINITY_DN4161_c0_g1	phosphoglycerate kinase, cytosolic-like	2228	10	0	9726	3	P:GO:0006096; F:GO:0004618; F:GO:0005524	P:glycolytic process; F:phosphoglycerate kinase activity; F:ATP binding	EC:2.7.2.3	Phosphoglycerate kinase
[BLASTED, MAPPED, ANNOTATED]	TRINITY_DN4228_c0_g1	phosphatidylinositol/phosphatidylcholine transfer protein SFH6-like	1317	10	8.99491e-138	9106	1	C:GO:0016021	C:integral component of membrane
[BLASTED, MAPPED, ANNOTATED]	TRINITY_DN4271_c0_g1	probable NADH dehydrogenase [ubiquinone] 1 alpha subcomplex subunit 5, mitochondrial	1100	10	5.6273e-107	9365	3	P:GO:0022904; C:GO:0005743; C:GO:0045271	P:respiratory electron transport chain; C:mitochondrial inner membrane; C:respiratory chain complex I
[BLASTED, MAPPED, ANNOTATED]	TRINITY_DN4244_c0_g1	protein NRT1/ PTR FAMILY 3.1	2263	10	0	8254	6	P:GO:0006817; P:GO:0050896; P:GO:0055085; F:GO:0022857; C:GO:0005886; C:GO:0016021	P:phosphate ion transport; P:response to stimulus; P:transmembrane transport; F:transmembrane transporter activity; C:plasma membrane; C:integral component of membrane	EC:7	Translocases
[BLASTED, MAPPED, ANNOTATED]	TRINITY_DN4231_c0_g1	stress enhanced protein 2	1430	10	2.14742e-70	7777	5	P:GO:0009611; P:GO:0071486; P:GO:0071492; C:GO:0009535; C:GO:0016021	P:response to wounding; P:cellular response to high light intensity; P:cellular response to UV-A; C:chloroplast thylakoid membrane; C:integral component of membrane
[BLASTED, MAPPED, ANNOTATED]	TRINITY_DN4246_c0_g1	heme-binding protein 2-like	1312	10	3.50658e-56	8627	1	C:GO:0110165	C:cellular anatomical entity
[BLASTED, MAPPED, ANNOTATED]	TRINITY_DN4249_c0_g1	40S ribosomal protein S3-like	978	10	1.31762e-59	7111	3	F:GO:0003723; C:GO:0005840; C:GO:0016020	F:RNA binding; C:ribosome; C:membrane
[BLASTED, MAPPED, ANNOTATED]	TRINITY_DN4249_c1_g1	Ribosomal protein S3 family protein	1432	10	5.41111e-135	8156	1	C:GO:0005840	C:ribosome
[BLASTED, MAPPED, ANNOTATED]	TRINITY_DN4258_c0_g1	Raffinose synthase family protein	955	10	1.21339e-118	8915	2	P:GO:0005975; F:GO:0047274	P:carbohydrate metabolic process; F:galactinol-sucrose galactosyltransferase activity	EC:2.4.1.82	Galactinol--sucrose galactosyltransferase
[BLASTED, MAPPED, ANNOTATED]	TRINITY_DN4270_c0_g1	act domain-containing protein acr11	2389	10	1.48208e-64	9299	1	F:GO:0016779	F:nucleotidyltransferase activity	EC:2.7.7	Transferring phosphorus-containing groups
[BLASTED, MAPPED, ANNOTATED]	TRINITY_DN4209_c0_g1	putative clathrin assembly protein At2g01600	2533	10	0	9429	10	P:GO:0006355; P:GO:0006952; P:GO:0048268; P:GO:2000369; F:GO:0003677; F:GO:0003700; F:GO:0005545; F:GO:0030276; C:GO:0005905; C:GO:0030136	P:regulation of transcription, DNA-templated; P:defense response; P:clathrin coat assembly; P:regulation of clathrin-dependent endocytosis; F:DNA binding; F:DNA-binding transcription factor activity; F:1-phosphatidylinositol binding; F:clathrin binding; C:clathrin-coated pit; C:clathrin-coated vesicle
[BLASTED, MAPPED, ANNOTATED]	TRINITY_DN4261_c0_g1	P-loop containing nucleoside triphosphate hydrolases superfamily protein	3105	10	2.73284e-166	8627	4	P:GO:0016310; F:GO:0005524; F:GO:0016301; C:GO:0005737	P:phosphorylation; F:ATP binding; F:kinase activity; C:cytoplasm	EC:2.7	Transferring phosphorus-containing groups
[BLASTED, MAPPED, ANNOTATED]	TRINITY_DN4350_c0_g1	Ribosomal protein L31	893	10	5.13864e-68	8528	3	P:GO:0006412; F:GO:0003735; C:GO:0005840	P:translation; F:structural constituent of ribosome; C:ribosome
[BLASTED, MAPPED, ANNOTATED]	TRINITY_DN4380_c0_g1	sumo conjugation enzyme 1	2248	10	1.26636e-47	6707	2	F:GO:0000166; F:GO:0016740	F:nucleotide binding; F:transferase activity	EC:2	Transferases
[BLASTED, MAPPED, ANNOTATED]	TRINITY_DN4383_c0_g1	40S ribosomal protein S25	1211	10	0.000383242	7765	1	F:GO:0003735	F:structural constituent of ribosome
[BLASTED, MAPPED, ANNOTATED]	TRINITY_DN4373_c0_g1	inositol-tetrakisphosphate 1-kinase 3-like	2524	10	1.22064e-94	8994	8	P:GO:0009611; P:GO:0016310; P:GO:0032957; F:GO:0000287; F:GO:0005524; F:GO:0047325; F:GO:0052725; F:GO:0052726	P:response to wounding; P:phosphorylation; P:inositol trisphosphate metabolic process; F:magnesium ion binding; F:ATP binding; F:inositol tetrakisphosphate 1-kinase activity; F:inositol-1,3,4-trisphosphate 6-kinase activity; F:inositol-1,3,4-trisphosphate 5-kinase activity	EC:2.7.1.134; EC:2.7.1.159	Inositol-tetrakisphosphate 1-kinase; Inositol-1,3,4-trisphosphate 5/6-kinase
[BLASTED, MAPPED, ANNOTATED]	TRINITY_DN4388_c1_g1	multidrug resistance-associated protein 4	5464	10	0	9168	4	P:GO:0055085; F:GO:0005524; F:GO:0140359; C:GO:0016021	P:transmembrane transport; F:ATP binding; F:ABC-type transporter activity; C:integral component of membrane	EC:7	Translocases
[BLASTED, MAPPED, ANNOTATED]	TRINITY_DN4359_c0_g1	21 kDa protein-like	1195	10	1.53171e-62	875	2	P:GO:0043086; F:GO:0004857	P:negative regulation of catalytic activity; F:enzyme inhibitor activity
[BLASTED, MAPPED, ANNOTATED]	TRINITY_DN4397_c0_g1	glutamate dehydrogenase b	1744	10	0	9384	3	P:GO:0006538; F:GO:0000166; F:GO:0004352	P:glutamate catabolic process; F:nucleotide binding; F:glutamate dehydrogenase (NAD+) activity	EC:1.4.1.3; EC:1.4.1.2	Glutamate dehydrogenase (NAD(P)(+)); Glutamate dehydrogenase
[BLASTED, MAPPED, ANNOTATED]	TRINITY_DN4378_c0_g1	uncharacterized protein LOC100839343 isoform X1	1453	10	6.35983e-35	8725	1	C:GO:0016021	C:integral component of membrane
[BLASTED, MAPPED, ANNOTATED]	TRINITY_DN4310_c1_g1	pyruvate dehydrogenase (acetyl-transferring) kinase, mitochondrial-like	1646	10	0	8658	5	P:GO:0046777; F:GO:0005524; F:GO:0009927; F:GO:0042803; C:GO:0005759	P:protein autophosphorylation; F:ATP binding; F:histidine phosphotransfer kinase activity; F:protein homodimerization activity; C:mitochondrial matrix	EC:2.7.1	Transferring phosphorus-containing groups
[BLASTED, MAPPED, ANNOTATED]	TRINITY_DN4461_c0_g1	metallothionein-like protein type 3	834	10	1.08753e-12	7327	1	F:GO:0046872	F:metal ion binding
[BLASTED, MAPPED, ANNOTATED]	TRINITY_DN4443_c0_g1	C2 calcium/lipid-binding plant phosphoribosyltransferase family protein	4068	10	0	7966	1	C:GO:0016020	C:membrane
[BLASTED, MAPPED, ANNOTATED]	TRINITY_DN4435_c0_g1	photosystem II core complex proteins psbY chloroplastic-like	981	10	9.8771e-11	9522	4	P:GO:0015979; F:GO:0030145; C:GO:0009523; C:GO:0016021	P:photosynthesis; F:manganese ion binding; C:photosystem II; C:integral component of membrane
[BLASTED, MAPPED, ANNOTATED]	TRINITY_DN4430_c0_g1	protein NAP1-like isoform X1	8629	10	0	9606	4	P:GO:0007015; P:GO:0009825; P:GO:0045893; C:GO:0005789	P:actin filament organization; P:multidimensional cell growth; P:positive regulation of transcription, DNA-templated; C:endoplasmic reticulum membrane
[BLASTED, MAPPED, ANNOTATED]	TRINITY_DN4585_c0_g1	pectinesterase 31	1601	10	8.07137e-166	7244	2	P:GO:0045490; F:GO:0030599	P:pectin catabolic process; F:pectinesterase activity	EC:3.1.1.11	Pectinesterase
[BLASTED, MAPPED, ANNOTATED]	TRINITY_DN4555_c0_g1	hydroxyphenylpyruvate reductase	1903	10	8.85628e-129	9436	3	F:GO:0047995; F:GO:0051287; F:GO:0102742	F:hydroxyphenylpyruvate reductase activity; F:NAD binding; F:R(+)-3,4-dihydroxyphenyllactate:NADP+ oxidoreductase activity	EC:1.1.1.237	Hydroxyphenylpyruvate reductase
[BLASTED, MAPPED, ANNOTATED]	TRINITY_DN4505_c0_g2	ethylene-responsive transcription factor RAP2-12-like	1570	10	5.19267e-173	803	5	P:GO:0006355; P:GO:0006952; P:GO:0009873; F:GO:0003677; F:GO:0003700	P:regulation of transcription, DNA-templated; P:defense response; P:ethylene-activated signaling pathway; F:DNA binding; F:DNA-binding transcription factor activity
[BLASTED, MAPPED, ANNOTATED]	TRINITY_DN4598_c0_g1	hypothetical protein B456_006G117100	1627	10	1.93872e-103	8044	6	P:GO:0006457; P:GO:0009408; F:GO:0005524; F:GO:0030544; F:GO:0046872; F:GO:0051082	P:protein folding; P:response to heat; F:ATP binding; F:Hsp70 protein binding; F:metal ion binding; F:unfolded protein binding
[BLASTED, MAPPED, ANNOTATED]	TRINITY_DN4502_c0_g1	60S ribosomal protein L18-2	1399	10	7.8912e-52	6467	3	F:GO:0003723; C:GO:0005737; C:GO:0015934	F:RNA binding; C:cytoplasm; C:large ribosomal subunit
[BLASTED, MAPPED, ANNOTATED]	TRINITY_DN4559_c1_g1	dehydrodolichyl diphosphate synthase 6-like	2982	10	3.63016e-136	7199	1	F:GO:0016765	F:transferase activity, transferring alkyl or aryl (other than methyl) groups	EC:2.5.1	Transferring alkyl or aryl groups, other than methyl groups
[BLASTED, MAPPED, ANNOTATED]	TRINITY_DN4525_c0_g1	uroporphyrinogen decarboxylase	1927	10	9.67971e-100	7747	3	P:GO:0006779; P:GO:0046148; F:GO:0016831	P:porphyrin-containing compound biosynthetic process; P:pigment biosynthetic process; F:carboxy-lyase activity	EC:4.1.1	Carbon-carbon lyases
[BLASTED, MAPPED, ANNOTATED]	TRINITY_DN4573_c0_g1	65-kDa microtubule-associated protein 6-like	3270	10	0	9288	3	P:GO:0000226; F:GO:0008017; C:GO:0005874	P:microtubule cytoskeleton organization; F:microtubule binding; C:microtubule
[BLASTED, MAPPED, ANNOTATED]	TRINITY_DN4523_c0_g1	30S ribosomal protein S21, chloroplastic-like	1252	10	3.58232e-60	8664	3	P:GO:0006412; F:GO:0003735; C:GO:0005840	P:translation; F:structural constituent of ribosome; C:ribosome
[BLASTED, MAPPED, ANNOTATED]	TRINITY_DN4571_c0_g1	calnexin homolog	2206	10	0	8575	7	P:GO:0006457; P:GO:0030433; F:GO:0005509; F:GO:0030246; F:GO:0051082; C:GO:0005789; C:GO:0016021	P:protein folding; P:ubiquitin-dependent ERAD pathway; F:calcium ion binding; F:carbohydrate binding; F:unfolded protein binding; C:endoplasmic reticulum membrane; C:integral component of membrane
[BLASTED, MAPPED, ANNOTATED]	TRINITY_DN4540_c0_g1	proteasome subunit alpha type-4	1334	10	1.84045e-90	7202	2	P:GO:0051603; C:GO:0005839	P:proteolysis involved in cellular protein catabolic process; C:proteasome core complex
[BLASTED, MAPPED, ANNOTATED]	TRINITY_DN4632_c1_g1	Nascent polypeptide-associated complex subunit alpha-like protein 2	1343	10	1.81983e-42	9292	3	P:GO:0006612; F:GO:0051082; C:GO:0005854	P:protein targeting to membrane; F:unfolded protein binding; C:nascent polypeptide-associated complex
[BLASTED, MAPPED, ANNOTATED]	TRINITY_DN4672_c0_g1	ras-related protein RABD1	997	10	1.08151e-96	8478	4	P:GO:0006886; F:GO:0003924; F:GO:0005525; C:GO:0012505	P:intracellular protein transport; F:GTPase activity; F:GTP binding; C:endomembrane system	EC:3.6.1	Acting on acid anhydrides
[BLASTED, MAPPED, ANNOTATED]	TRINITY_DN4602_c0_g1	ESCRT-related protein CHMP1-like	1349	10	1.77483e-71	9136	5	P:GO:0015031; P:GO:0032509; P:GO:0045324; C:GO:0000815; C:GO:0005771	P:protein transport; P:endosome transport via multivesicular body sorting pathway; P:late endosome to vacuole transport; C:ESCRT III complex; C:multivesicular body
[BLASTED, MAPPED, ANNOTATED]	TRINITY_DN4686_c0_g1	ATP synthase gamma chain, chloroplastic-like	2100	10	1.38287e-73	9471	4	P:GO:0006811; P:GO:0015986; F:GO:0046933; C:GO:0045261	P:ion transport; P:proton motive force-driven ATP synthesis; F:proton-transporting ATP synthase activity, rotational mechanism; C:proton-transporting ATP synthase complex, catalytic core F(1)	EC:7.1.2.2; EC:6	H(+)-transporting two-sector ATPase; Ligases
[BLASTED, MAPPED, ANNOTATED]	TRINITY_DN4736_c1_g1	Bacterial sec-independent translocation protein	2996	10	1.42192e-30	808	4	P:GO:0006886; P:GO:0043953; C:GO:0009535; C:GO:0016021	P:intracellular protein transport; P:protein transport by the Tat complex; C:chloroplast thylakoid membrane; C:integral component of membrane
[BLASTED, MAPPED, ANNOTATED]	TRINITY_DN4796_c0_g2	chlorophyll a-b binding protein 6	940	10	6.78617e-63	9972	6	P:GO:0009765; P:GO:0018298; F:GO:0016168; C:GO:0009522; C:GO:0009523; C:GO:0009535	P:photosynthesis, light harvesting; P:protein-chromophore linkage; F:chlorophyll binding; C:photosystem I; C:photosystem II; C:chloroplast thylakoid membrane
[BLASTED, MAPPED, ANNOTATED]	TRINITY_DN4788_c0_g1	UDP-glucose pyrophosphorylase 2	2213	10	0	8981	4	P:GO:0005977; P:GO:0006011; F:GO:0003983; C:GO:0005737	P:glycogen metabolic process; P:UDP-glucose metabolic process; F:UTP:glucose-1-phosphate uridylyltransferase activity; C:cytoplasm	EC:2.7.7.64; EC:2.7.7.9	UTP-monosaccharide-1-phosphate uridylyltransferase; UTP--glucose-1-phosphate uridylyltransferase
[BLASTED, MAPPED, ANNOTATED]	TRINITY_DN4792_c0_g1	B-cell receptor-associated 31-like	3627	10	1.6819e-24	9538	5	P:GO:0006886; P:GO:0006888; P:GO:0070973; C:GO:0005789; C:GO:0016021	P:intracellular protein transport; P:endoplasmic reticulum to Golgi vesicle-mediated transport; P:protein localization to endoplasmic reticulum exit site; C:endoplasmic reticulum membrane; C:integral component of membrane
[BLASTED, MAPPED, ANNOTATED]	TRINITY_DN4775_c0_g1	glycerol-3-phosphate acyltransferase 9	3806	10	0	8853	9	P:GO:0006072; P:GO:0006633; P:GO:0010344; P:GO:0019432; P:GO:0019915; F:GO:0004366; F:GO:0043621; F:GO:0102420; C:GO:0016021	P:glycerol-3-phosphate metabolic process; P:fatty acid biosynthetic process; P:seed oilbody biogenesis; P:triglyceride biosynthetic process; P:lipid storage; F:glycerol-3-phosphate O-acyltransferase activity; F:protein self-association; F:sn-1-glycerol-3-phosphate C16:0-DCA-CoA acyl transferase activity; C:integral component of membrane	EC:2.3.1.15	Glycerol-3-phosphate 1-O-acyltransferase
[BLASTED, MAPPED, ANNOTATED]	TRINITY_DN4816_c0_g1	malate dehydrogenase, glyoxysomal-like	1341	10	1.55117e-71	6423	2	P:GO:0044237; F:GO:0016614	P:cellular metabolic process; F:oxidoreductase activity, acting on CH-OH group of donors	EC:1.1	Acting on the CH-OH group of donors
[BLASTED, MAPPED, ANNOTATED]	TRINITY_DN4833_c0_g1	cytochrome P450	1782	10	0	9563	5	P:GO:0016114; F:GO:0005506; F:GO:0016712; F:GO:0020037; C:GO:0016021	P:terpenoid biosynthetic process; F:iron ion binding; F:oxidoreductase activity, acting on paired donors, with incorporation or reduction of molecular oxygen, reduced flavin or flavoprotein as one donor, and incorporation of one atom of oxygen; F:heme binding; C:integral component of membrane	EC:1.14.14	Acting on paired donors, with incorporation or reduction of molecular oxygen. The oxygen incorporated need not be derived from O(2)
[BLASTED, MAPPED, ANNOTATED]	TRINITY_DN4887_c1_g1	V-type proton ATPase subunit B 2-like	478	10	5.31639e-89	9914	6	P:GO:0046034; P:GO:1902600; F:GO:0005524; F:GO:0046961; C:GO:0005774; C:GO:0033180	P:ATP metabolic process; P:proton transmembrane transport; F:ATP binding; F:proton-transporting ATPase activity, rotational mechanism; C:vacuolar membrane; C:proton-transporting V-type ATPase, V1 domain	EC:7.1.3.1	H(+)-exporting diphosphatase
[BLASTED, MAPPED, ANNOTATED]	TRINITY_DN4846_c0_g1	evolutionarily conserved C-terminal region 2	2908	10	0	8777	1	F:GO:0003723	F:RNA binding
[BLASTED, MAPPED, ANNOTATED]	TRINITY_DN4850_c0_g2	calmodulin-like protein 12	1285	10	1.68099e-136	9661	2	P:GO:0019722; F:GO:0005509	P:calcium-mediated signaling; F:calcium ion binding
[BLASTED, MAPPED, ANNOTATED]	TRINITY_DN4850_c0_g1	calcium-dependent protein kinase 27-like	2476	10	1.20232e-70	9972	2	F:GO:0005509; C:GO:0016021	F:calcium ion binding; C:integral component of membrane
[BLASTED, MAPPED, ANNOTATED]	TRINITY_DN4850_c3_g1	EF-hand domain-containing protein	326	10	2.42845e-15	9546	1	F:GO:0005509	F:calcium ion binding
[BLASTED, MAPPED, ANNOTATED]	TRINITY_DN4999_c0_g1	galactinol synthase 2-like	1256	10	1.00221e-107	9373	4	P:GO:0006012; P:GO:0006950; F:GO:0047216; C:GO:0005737	P:galactose metabolic process; P:response to stress; F:inositol 3-alpha-galactosyltransferase activity; C:cytoplasm	EC:2.4.1.123	Inositol 3-alpha-galactosyltransferase
[BLASTED, MAPPED, ANNOTATED]	TRINITY_DN4956_c1_g1	probable galactinol--sucrose galactosyltransferase 5	3326	10	0	888	4	P:GO:0005975; P:GO:0006979; P:GO:0009414; F:GO:0016757	P:carbohydrate metabolic process; P:response to oxidative stress; P:response to water deprivation; F:glycosyltransferase activity	EC:2.4	Glycosyltransferases
[BLASTED, MAPPED, ANNOTATED]	TRINITY_DN4913_c0_g1	Glyoxalase/Bleomycin resistance protein/Dioxygenase superfamily protein	2059	10	0	8106	3	P:GO:0019243; F:GO:0004462; C:GO:0005737	P:methylglyoxal catabolic process to D-lactate via S-lactoyl-glutathione; F:lactoylglutathione lyase activity; C:cytoplasm	EC:4.4.1.5	Lactoylglutathione lyase
[BLASTED, MAPPED, ANNOTATED]	TRINITY_DN4916_c0_g1	glutamine synthetase, chloroplastic	1985	10	0	9712	4	P:GO:0006542; F:GO:0004356; F:GO:0005524; C:GO:0005737	P:glutamine biosynthetic process; F:glutamate-ammonia ligase activity; F:ATP binding; C:cytoplasm	EC:6.3.1.2	Glutamine synthetase
[BLASTED, MAPPED, ANNOTATED]	TRINITY_DN4943_c0_g1	cytochrome P450	2192	10	0	949	4	P:GO:0016114; F:GO:0005506; F:GO:0016712; F:GO:0020037	P:terpenoid biosynthetic process; F:iron ion binding; F:oxidoreductase activity, acting on paired donors, with incorporation or reduction of molecular oxygen, reduced flavin or flavoprotein as one donor, and incorporation of one atom of oxygen; F:heme binding	EC:1.14.14	Acting on paired donors, with incorporation or reduction of molecular oxygen. The oxygen incorporated need not be derived from O(2)
[BLASTED, MAPPED, ANNOTATED]	TRINITY_DN5073_c0_g1	Pyridoxal phosphate transferases superfamily protein	2428	10	0	8849	6	P:GO:0009086; P:GO:0019346; F:GO:0003962; F:GO:0016829; F:GO:0030170; F:GO:0102028	P:methionine biosynthetic process; P:transsulfuration; F:cystathionine gamma-synthase activity; F:lyase activity; F:pyridoxal phosphate binding; F:cystathionine gamma-synthase activity (acts on O-phosphohomoserine)	EC:2.5.1.48; EC:4	Cystathionine gamma-synthase; Lyases
[BLASTED, MAPPED, ANNOTATED]	TRINITY_DN5035_c0_g1	60S ribosomal protein L27-3	1196	10	1.15106e-69	9399	2	P:GO:0006412; F:GO:0003735	P:translation; F:structural constituent of ribosome
[BLASTED, MAPPED, ANNOTATED]	TRINITY_DN5094_c0_g1	40S ribosomal protein S27-2-like	626	10	1.7025e-41	9613	6	P:GO:0000028; P:GO:0006412; F:GO:0003723; F:GO:0003735; F:GO:0046872; C:GO:0043231	P:ribosomal small subunit assembly; P:translation; F:RNA binding; F:structural constituent of ribosome; F:metal ion binding; C:intracellular membrane-bounded organelle
[BLASTED, MAPPED, ANNOTATED]	TRINITY_DN5079_c0_g1	fructose-1,6-bisphosphatase, chloroplastic-like	868	10	7.33113e-29	7758	3	P:GO:0005975; P:GO:0016311; F:GO:0042132	P:carbohydrate metabolic process; P:dephosphorylation; F:fructose 1,6-bisphosphate 1-phosphatase activity	EC:3.1.3.23; EC:3.1.3.11	Sugar-phosphatase; Fructose-bisphosphatase
[BLASTED, MAPPED, ANNOTATED]	TRINITY_DN5070_c1_g1	psbP domain-containing protein 3, chloroplastic	1301	10	2.64308e-59	8131	5	P:GO:0015979; F:GO:0005509; C:GO:0009535; C:GO:0009654; C:GO:0019898	P:photosynthesis; F:calcium ion binding; C:chloroplast thylakoid membrane; C:photosystem II oxygen evolving complex; C:extrinsic component of membrane
[BLASTED, MAPPED, ANNOTATED]	TRINITY_DN5124_c0_g1	glycine-rich RNA-binding protein 4, mitochondrial-like	545	10	2.07969e-47	8491	1	F:GO:0003723	F:RNA binding
[BLASTED, MAPPED, ANNOTATED]	TRINITY_DN5117_c0_g1	ADP glucose pyrophosphorylase 1	2134	10	0	9541	5	P:GO:0005978; P:GO:0019252; F:GO:0005524; F:GO:0008878; C:GO:0009507	P:glycogen biosynthetic process; P:starch biosynthetic process; F:ATP binding; F:glucose-1-phosphate adenylyltransferase activity; C:chloroplast	EC:2.7.7.27	Glucose-1-phosphate adenylyltransferase
[BLASTED, MAPPED, ANNOTATED]	TRINITY_DN5186_c0_g1	O-acetylserine lyase isoform A1	1725	10	0	9648	4	P:GO:0006535; F:GO:0004124; F:GO:0016829; C:GO:0005737	P:cysteine biosynthetic process from serine; F:cysteine synthase activity; F:lyase activity; C:cytoplasm	EC:2.5.1.47; EC:4	Cysteine synthase; Lyases
[BLASTED, MAPPED, ANNOTATED]	TRINITY_DN5262_c0_g2	ER membrane protein complex subunit 7 homolog	965	10	1.31334e-115	9534	2	F:GO:0030246; C:GO:0072546	F:carbohydrate binding; C:EMC complex
[BLASTED, MAPPED, ANNOTATED]	TRINITY_DN5259_c1_g1	peroxidase 42-like	5266	10	1.31279e-157	9605	7	P:GO:0006979; P:GO:0042744; P:GO:0098869; F:GO:0004601; F:GO:0020037; F:GO:0046872; C:GO:0005576	P:response to oxidative stress; P:hydrogen peroxide catabolic process; P:cellular oxidant detoxification; F:peroxidase activity; F:heme binding; F:metal ion binding; C:extracellular region	EC:1.11.1	Acting on a peroxide as acceptor
[BLASTED, MAPPED, ANNOTATED]	TRINITY_DN5205_c0_g1	clathrin light chain 1-like	1225	10	2.50713e-63	9106	5	P:GO:0048268; P:GO:0072583; F:GO:0032050; C:GO:0005905; C:GO:0030125	P:clathrin coat assembly; P:clathrin-dependent endocytosis; F:clathrin heavy chain binding; C:clathrin-coated pit; C:clathrin vesicle coat
[BLASTED, MAPPED, ANNOTATED]	TRINITY_DN5251_c0_g1	GTP-binding protein SAR1A-like	1081	10	2.77755e-43	9849	4	P:GO:0006886; P:GO:0016192; F:GO:0003924; F:GO:0005525	P:intracellular protein transport; P:vesicle-mediated transport; F:GTPase activity; F:GTP binding	EC:3.6.1	Acting on acid anhydrides
[BLASTED, MAPPED, ANNOTATED]	TRINITY_DN5233_c0_g1	nitrite reductase 1	2349	10	0	8583	5	F:GO:0020037; F:GO:0046872; F:GO:0048307; F:GO:0051539; C:GO:0009570	F:heme binding; F:metal ion binding; F:ferredoxin-nitrite reductase activity; F:4 iron, 4 sulfur cluster binding; C:chloroplast stroma	EC:1.7.7.1	Ferredoxin--nitrite reductase
[BLASTED, MAPPED, ANNOTATED]	TRINITY_DN5350_c1_g2	BEL1-like homeodomain protein 1	2199	10	6.52734e-145	8022	2	P:GO:0006355; F:GO:0003677	P:regulation of transcription, DNA-templated; F:DNA binding
[BLASTED, MAPPED, ANNOTATED]	TRINITY_DN5316_c0_g1	phosphatase-like protein	1983	10	2.32048e-170	9345	4	P:GO:0050821; P:GO:0050832; F:GO:0051087; C:GO:0005737	P:protein stabilization; P:defense response to fungus; F:chaperone binding; C:cytoplasm
[BLASTED, MAPPED, ANNOTATED]	TRINITY_DN5332_c0_g1	aldehyde dehydrogenase 2B4	2375	10	2.38042e-162	970	1	F:GO:0016620	F:oxidoreductase activity, acting on the aldehyde or oxo group of donors, NAD or NADP as acceptor	EC:1.2.1	Acting on the aldehyde or oxo group of donors
[BLASTED, MAPPED, ANNOTATED]	TRINITY_DN5408_c0_g1	transcription factor ILR3-like	2384	10	2.3423e-125	9104	4	P:GO:0006355; P:GO:0055072; F:GO:0003700; F:GO:0046983	P:regulation of transcription, DNA-templated; P:iron ion homeostasis; F:DNA-binding transcription factor activity; F:protein dimerization activity
[BLASTED, MAPPED, ANNOTATED]	TRINITY_DN5451_c0_g1	alpha/beta-Hydrolases superfamily protein	3146	10	1.97343e-169	7911	4	F:GO:0016298; F:GO:0016746; C:GO:0009507; C:GO:0016020	F:lipase activity; F:acyltransferase activity; C:chloroplast; C:membrane	EC:2.3; EC:3.1.1	Acyltransferases; Acting on ester bonds
[BLASTED, MAPPED, ANNOTATED]	TRINITY_DN5479_c0_g1	polyamine oxidase 4	2556	10	5.05836e-133	7954	1	F:GO:0016647	F:oxidoreductase activity, acting on the CH-NH group of donors, oxygen as acceptor	EC:1.5.3	Acting on the CH-NH group of donors
[BLASTED, MAPPED, ANNOTATED]	TRINITY_DN5476_c0_g1	proteasome subunit beta type-5-like	2076	10	1.32511e-161	816	4	P:GO:0010498; F:GO:0004298; C:GO:0005737; C:GO:0019774	P:proteasomal protein catabolic process; F:threonine-type endopeptidase activity; C:cytoplasm; C:proteasome core complex, beta-subunit complex	EC:3.4.25	Acting on peptide bonds (peptidases)
[BLASTED, MAPPED, ANNOTATED]	TRINITY_DN5506_c0_g1	senescence-associated family protein	2013	10	4.54062e-160	9375	5	P:GO:0010150; P:GO:0010228; P:GO:0034599; P:GO:0072593; C:GO:0009507	P:leaf senescence; P:vegetative to reproductive phase transition of meristem; P:cellular response to oxidative stress; P:reactive oxygen species metabolic process; C:chloroplast
[BLASTED, MAPPED, ANNOTATED]	TRINITY_DN5527_c0_g1	protein SRC2 homolog	515	10	1.39194e-66	8587	1	P:GO:0006952	P:defense response
[BLASTED, MAPPED, ANNOTATED]	TRINITY_DN5596_c2_g1	photosystem I reaction center subunit VI, chloroplastic-like	983	10	2.19281e-66	9672	4	P:GO:0015979; C:GO:0009535; C:GO:0009538; C:GO:0016021	P:photosynthesis; C:chloroplast thylakoid membrane; C:photosystem I reaction center; C:integral component of membrane
[BLASTED, MAPPED, ANNOTATED]	TRINITY_DN5562_c0_g1	probable mediator of RNA polymerase II transcription subunit 37c isoform X2	3341	10	1.72083e-157	9462	2	F:GO:0005524; F:GO:0016887	F:ATP binding; F:ATP hydrolysis activity	EC:3.6.1	Acting on acid anhydrides
[BLASTED, MAPPED, ANNOTATED]	TRINITY_DN5505_c0_g1	probable phospholipid hydroperoxide glutathione peroxidase	1735	10	1.14476e-103	9556	4	P:GO:0006979; P:GO:0098869; F:GO:0004602; C:GO:0005829	P:response to oxidative stress; P:cellular oxidant detoxification; F:glutathione peroxidase activity; C:cytosol	EC:1.11.1.9	Glutathione peroxidase
[BLASTED, MAPPED, ANNOTATED]	TRINITY_DN5514_c0_g1	tubby-like F-box protein 7	3877	10	0	8825	2	P:GO:0006355; P:GO:2000112	P:regulation of transcription, DNA-templated; P:regulation of cellular macromolecule biosynthetic process
[BLASTED, MAPPED, ANNOTATED]	TRINITY_DN5601_c0_g1	casein kinase 1-like protein 2	2181	10	0	9336	3	P:GO:0006468; F:GO:0004674; F:GO:0005524	P:protein phosphorylation; F:protein serine/threonine kinase activity; F:ATP binding	EC:2.7.1	Transferring phosphorus-containing groups
[BLASTED, MAPPED, ANNOTATED]	TRINITY_DN5630_c0_g1	26S proteasome non-ATPase regulatory subunit 14 homolog	2400	10	0	9968	7	P:GO:0043161; P:GO:0070536; F:GO:0061578; F:GO:0070122; F:GO:0070628; F:GO:0140492; C:GO:0008541	P:proteasome-mediated ubiquitin-dependent protein catabolic process; P:protein K63-linked deubiquitination; F:Lys63-specific deubiquitinase activity; F:isopeptidase activity; F:proteasome binding; F:metal-dependent deubiquitinase activity; C:proteasome regulatory particle, lid subcomplex	EC:3.4	Acting on peptide bonds (peptidases)
[BLASTED, MAPPED, ANNOTATED]	TRINITY_DN5697_c0_g1	5-methyltetrahydropteroyltriglutamate--homocysteine methyltransferase-like	3915	10	0	9424	5	P:GO:0009086; P:GO:0032259; F:GO:0003871; F:GO:0008270; C:GO:0009507	P:methionine biosynthetic process; P:methylation; F:5-methyltetrahydropteroyltriglutamate-homocysteine S-methyltransferase activity; F:zinc ion binding; C:chloroplast	EC:2.1.1.14	5-methyltetrahydropteroyltriglutamate--homocysteine S-methyltransferase
[BLASTED, MAPPED, ANNOTATED]	TRINITY_DN5606_c0_g1	Pyruvate phosphate dikinase 1	5419	10	0	9618	7	P:GO:0006090; P:GO:0015979; P:GO:0016310; F:GO:0005524; F:GO:0016301; F:GO:0046872; F:GO:0050242	P:pyruvate metabolic process; P:photosynthesis; P:phosphorylation; F:ATP binding; F:kinase activity; F:metal ion binding; F:pyruvate, phosphate dikinase activity	EC:2.7.9.1	Pyruvate, phosphate dikinase
[BLASTED, MAPPED, ANNOTATED]	TRINITY_DN5699_c0_g1	clathrin light chain 2-like	1679	10	6.94886e-75	6614	6	P:GO:0048268; P:GO:0072583; F:GO:0032050; C:GO:0005886; C:GO:0012505; C:GO:0030125	P:clathrin coat assembly; P:clathrin-dependent endocytosis; F:clathrin heavy chain binding; C:plasma membrane; C:endomembrane system; C:clathrin vesicle coat
[BLASTED, MAPPED, ANNOTATED]	TRINITY_DN5770_c0_g1	LEC14B protein	1648	10	3.71311e-136	9442	2	P:GO:0043161; C:GO:0080008	P:proteasome-mediated ubiquitin-dependent protein catabolic process; C:Cul4-RING E3 ubiquitin ligase complex
[BLASTED, MAPPED, ANNOTATED]	TRINITY_DN5709_c0_g1	ubiquitin-conjugating enzyme E2 30	1565	10	1.39068e-72	9316	4	P:GO:0000209; P:GO:0006511; F:GO:0005524; F:GO:0061631	P:protein polyubiquitination; P:ubiquitin-dependent protein catabolic process; F:ATP binding; F:ubiquitin conjugating enzyme activity	EC:2.3.2.23	E2 ubiquitin-conjugating enzyme
[BLASTED, MAPPED, ANNOTATED]	TRINITY_DN5767_c0_g1	AGAMOUS-like 20	1373	10	6.07754e-111	9301	4	P:GO:0045944; F:GO:0000978; F:GO:0000981; F:GO:0046983	P:positive regulation of transcription by RNA polymerase II; F:RNA polymerase II cis-regulatory region sequence-specific DNA binding; F:DNA-binding transcription factor activity, RNA polymerase II-specific; F:protein dimerization activity
[BLASTED, MAPPED, ANNOTATED]	TRINITY_DN5864_c0_g1	dihydrolipoyllysine-residue succinyltransferase component of 2-oxoglutarate dehydrogenase complex 2, mitochondrial-like	2116	10	0	8626	4	P:GO:0006099; P:GO:0033512; F:GO:0004149; C:GO:0045252	P:tricarboxylic acid cycle; P:L-lysine catabolic process to acetyl-CoA via saccharopine; F:dihydrolipoyllysine-residue succinyltransferase activity; C:oxoglutarate dehydrogenase complex	EC:2.3.1.61	Dihydrolipoyllysine-residue succinyltransferase
[BLASTED, MAPPED, ANNOTATED]	TRINITY_DN5884_c0_g1	probable galacturonosyltransferase-like 9	1965	10	1.39001e-125	9273	1	F:GO:0016757	F:glycosyltransferase activity	EC:2.4	Glycosyltransferases
[BLASTED, MAPPED, ANNOTATED]	TRINITY_DN5894_c0_g1	DLH domain-containing protein	2043	10	2.01919e-51	8525	1	F:GO:0016787	F:hydrolase activity	EC:3	Hydrolases
[BLASTED, MAPPED, ANNOTATED]	TRINITY_DN5888_c0_g1	ALA-interacting subunit 1-like	6003	10	7.25159e-164	9324	2	C:GO:0005886; C:GO:0016021	C:plasma membrane; C:integral component of membrane
[BLASTED, MAPPED, ANNOTATED]	TRINITY_DN5975_c0_g1	dehydration-responsive element-binding protein 1D-like	1623	10	4.50145e-52	8566	5	P:GO:0006355; P:GO:0006952; P:GO:0009873; F:GO:0003677; F:GO:0003700	P:regulation of transcription, DNA-templated; P:defense response; P:ethylene-activated signaling pathway; F:DNA binding; F:DNA-binding transcription factor activity
[BLASTED, MAPPED, ANNOTATED]	TRINITY_DN5972_c1_g1	arogenate dehydratase/prephenate dehydratase 6, chloroplastic-like	2508	10	8.40156e-113	829	4	P:GO:0009094; F:GO:0004664; F:GO:0047769; C:GO:0009570	P:L-phenylalanine biosynthetic process; F:prephenate dehydratase activity; F:arogenate dehydratase activity; C:chloroplast stroma	EC:4.2.1.51; EC:4.2.1.91	Prephenate dehydratase; Arogenate dehydratase
[BLASTED, MAPPED, ANNOTATED]	TRINITY_DN5913_c1_g1	chlorophyll a-b binding protein 4, chloroplastic-like	257	10	5.61517e-24	9771	8	P:GO:0009416; P:GO:0009768; P:GO:0018298; F:GO:0016168; C:GO:0009522; C:GO:0009523; C:GO:0009535; C:GO:0016021	P:response to light stimulus; P:photosynthesis, light harvesting in photosystem I; P:protein-chromophore linkage; F:chlorophyll binding; C:photosystem I; C:photosystem II; C:chloroplast thylakoid membrane; C:integral component of membrane
[BLASTED, MAPPED, ANNOTATED]	TRINITY_DN5918_c0_g1	saposin B domain-containing protein	1597	10	1.23693e-111	8705	3	P:GO:0006508; P:GO:0006629; F:GO:0004190	P:proteolysis; P:lipid metabolic process; F:aspartic-type endopeptidase activity	EC:3.4.23	Acting on peptide bonds (peptidases)
[BLASTED, MAPPED, ANNOTATED]	TRINITY_DN5928_c2_g1	beta-amylase 1, chloroplastic	2697	10	3.77704e-152	7661	3	P:GO:0000272; F:GO:0016161; F:GO:0102229	P:polysaccharide catabolic process; F:beta-amylase activity; F:amylopectin maltohydrolase activity	EC:3.2.1.2	Beta-amylase
[BLASTED, MAPPED, ANNOTATED]	TRINITY_DN6075_c0_g1	RHOMBOID-like 2	1959	10	1.04195e-135	8702	3	P:GO:0006508; F:GO:0004252; C:GO:0016021	P:proteolysis; F:serine-type endopeptidase activity; C:integral component of membrane	EC:3.4.21	Acting on peptide bonds (peptidases)
[BLASTED, MAPPED, ANNOTATED]	TRINITY_DN6045_c0_g1	ribosomal protein S11-beta	1303	10	6.22152e-90	9774	3	P:GO:0006412; F:GO:0003735; C:GO:0005840	P:translation; F:structural constituent of ribosome; C:ribosome
[BLASTED, MAPPED, ANNOTATED]	TRINITY_DN6136_c1_g1	40S ribosomal protein S17	708	10	2.68939e-75	9483	3	P:GO:0006412; F:GO:0003735; C:GO:0005840	P:translation; F:structural constituent of ribosome; C:ribosome
[BLASTED, MAPPED, ANNOTATED]	TRINITY_DN6186_c0_g1	berberine bridge enzyme-like 18	2330	10	9.66916e-127	7677	2	F:GO:0016491; F:GO:0071949	F:oxidoreductase activity; F:FAD binding	EC:1	Oxidoreductases
[BLASTED, MAPPED, ANNOTATED]	TRINITY_DN6137_c0_g1	glyceraldehyde-3-phosphate dehydrogenase A, chloroplastic	2140	10	3.18714e-172	9319	6	P:GO:0006006; F:GO:0004365; F:GO:0050661; F:GO:0051287; C:GO:0009536; C:GO:0016021	P:glucose metabolic process; F:glyceraldehyde-3-phosphate dehydrogenase (NAD+) (phosphorylating) activity; F:NADP binding; F:NAD binding; C:plastid; C:integral component of membrane	EC:1.2.1.59; EC:1.2.1.12	Glyceraldehyde-3-phosphate dehydrogenase (NAD(P)(+)) (phosphorylating); Glyceraldehyde-3-phosphate dehydrogenase (phosphorylating)
[BLASTED, MAPPED, ANNOTATED]	TRINITY_DN6156_c0_g2	Ubiquitin-conjugating enzyme E2 35 -like protein	1450	10	5.44426e-69	8114	9	P:GO:0006301; P:GO:0006511; P:GO:0010039; P:GO:0010053; P:GO:0070534; F:GO:0005515; F:GO:0005524; F:GO:0061631; C:GO:0031372	P:postreplication repair; P:ubiquitin-dependent protein catabolic process; P:response to iron ion; P:root epidermal cell differentiation; P:protein K63-linked ubiquitination; F:protein binding; F:ATP binding; F:ubiquitin conjugating enzyme activity; C:UBC13-MMS2 complex	EC:2.3.2.23	E2 ubiquitin-conjugating enzyme
[BLASTED, MAPPED, ANNOTATED]	TRINITY_DN6193_c0_g1	Histone H3	1381	10	1.88678e-53	7979	4	F:GO:0003677; F:GO:0046982; C:GO:0000786; C:GO:0016021	F:DNA binding; F:protein heterodimerization activity; C:nucleosome; C:integral component of membrane
[BLASTED, MAPPED, ANNOTATED]	TRINITY_DN6228_c0_g1	Glucose-6-phosphate/phosphate translocator-like protein	2236	10	0	8939	6	P:GO:0015713; P:GO:0015748; F:GO:0015120; F:GO:0015605; C:GO:0016021; C:GO:0031969	P:phosphoglycerate transmembrane transport; P:organophosphate ester transport; F:phosphoglycerate transmembrane transporter activity; F:organophosphate ester transmembrane transporter activity; C:integral component of membrane; C:chloroplast membrane	EC:7	Translocases
[BLASTED, MAPPED, ANNOTATED]	TRINITY_DN6378_c0_g1	60S ribosomal protein L17-2	1663	10	3.08609e-93	7977	3	P:GO:0006412; F:GO:0003735; C:GO:0015934	P:translation; F:structural constituent of ribosome; C:large ribosomal subunit
[BLASTED, MAPPED, ANNOTATED]	TRINITY_DN6667_c4_g1	ubiquitin family protein	349	10	5.95211e-67	1000	2	F:GO:0003729; C:GO:0005737	F:mRNA binding; C:cytoplasm
[BLASTED, MAPPED, ANNOTATED]	TRINITY_DN6665_c0_g1	ribosomal protein L4	1396	10	3.70358e-143	9334	4	P:GO:0006412; F:GO:0003735; C:GO:0005737; C:GO:0005840	P:translation; F:structural constituent of ribosome; C:cytoplasm; C:ribosome
[BLASTED, MAPPED, ANNOTATED]	TRINITY_DN6739_c0_g2	S-adenosyl-L-methionine-dependent methyltransferases superfamily protein	426	10	7.21694e-59	9545	3	P:GO:0032259; F:GO:0003838; C:GO:0016021	P:methylation; F:sterol 24-C-methyltransferase activity; C:integral component of membrane	EC:2.1.1.41	Sterol 24-C-methyltransferase
[BLASTED, MAPPED, ANNOTATED]	TRINITY_DN6748_c1_g1	aquaporin TIP2-1-like	4143	10	1.21126e-86	7461	3	P:GO:0006833; F:GO:0015250; C:GO:0016020	P:water transport; F:water channel activity; C:membrane	EC:7	Translocases
[BLASTED, MAPPED, ANNOTATED]	TRINITY_DN6804_c0_g1	glucose-6-phosphate 1-dehydrogenase, cytoplasmic isoform	2331	10	0	862	5	P:GO:0006006; P:GO:0009051; F:GO:0004345; F:GO:0050661; C:GO:0005829	P:glucose metabolic process; P:pentose-phosphate shunt, oxidative branch; F:glucose-6-phosphate dehydrogenase activity; F:NADP binding; C:cytosol	EC:1.1.1.49	Glucose-6-phosphate dehydrogenase (NADP(+))
[BLASTED, MAPPED, ANNOTATED]	TRINITY_DN6869_c0_g1	thaumatin-like protein	4609	10	1.30583e-127	9305	1	P:GO:0006952	P:defense response
[BLASTED, MAPPED, ANNOTATED]	TRINITY_DN6801_c0_g1	ACD1-like protein	1577	10	0	8497	5	F:GO:0010277; F:GO:0046872; F:GO:0051537; C:GO:0009507; C:GO:0016021	F:chlorophyllide a oxygenase [overall] activity; F:metal ion binding; F:2 iron, 2 sulfur cluster binding; C:chloroplast; C:integral component of membrane	EC:1.13.12; EC:1.14.13.122	Acting on single donors with incorporation of molecular oxygen (oxygenases). The oxygen incorporated need not be derived from O(2); Chlorophyllide a oxygenase
[BLASTED, MAPPED, ANNOTATED]	TRINITY_DN6922_c0_g1	NADP-malic enzyme 4	4396	10	0	9444	7	P:GO:0006090; P:GO:0006108; F:GO:0004471; F:GO:0004473; F:GO:0046872; F:GO:0051287; C:GO:0009507	P:pyruvate metabolic process; P:malate metabolic process; F:malate dehydrogenase (decarboxylating) (NAD+) activity; F:malate dehydrogenase (decarboxylating) (NADP+) activity; F:metal ion binding; F:NAD binding; C:chloroplast	EC:1.1.1.38; EC:1.1.1.39; EC:1.1.1.40	Malate dehydrogenase (oxaloacetate-decarboxylating); Malate dehydrogenase (decarboxylating); Malate dehydrogenase (oxaloacetate-decarboxylating) (NADP(+))
[BLASTED, MAPPED, ANNOTATED]	TRINITY_DN7127_c1_g1	Hsp70 family protein	213	10	5.59741e-32	9086	10	P:GO:0034620; P:GO:0042026; P:GO:0051085; F:GO:0005524; F:GO:0016887; F:GO:0031072; F:GO:0044183; F:GO:0051082; F:GO:0051787; C:GO:0005737	P:cellular response to unfolded protein; P:protein refolding; P:chaperone cofactor-dependent protein refolding; F:ATP binding; F:ATP hydrolysis activity; F:heat shock protein binding; F:protein folding chaperone; F:unfolded protein binding; F:misfolded protein binding; C:cytoplasm	EC:3.6.1	Acting on acid anhydrides
[BLASTED, MAPPED, ANNOTATED]	TRINITY_DN7177_c0_g1	Eukaryotic initiation factor 4A-8	1751	10	6.359e-143	7362	5	P:GO:0006413; F:GO:0003724; F:GO:0003743; F:GO:0005524; F:GO:0016787	P:translational initiation; F:RNA helicase activity; F:translation initiation factor activity; F:ATP binding; F:hydrolase activity	EC:3.6.4.13	RNA helicase
[BLASTED, MAPPED, ANNOTATED]	TRINITY_DN7227_c0_g1	chlorophyll a-b binding protein 7, chloroplastic isoform X1	3944	10	9.53013e-61	7727	3	P:GO:0015979; C:GO:0009507; C:GO:0009521	P:photosynthesis; C:chloroplast; C:photosystem
[BLASTED, MAPPED, ANNOTATED]	TRINITY_DN7215_c0_g1	annexin 2	3067	10	0	9351	3	P:GO:0006950; F:GO:0005509; F:GO:0005544	P:response to stress; F:calcium ion binding; F:calcium-dependent phospholipid binding
[BLASTED, MAPPED, ANNOTATED]	TRINITY_DN7213_c0_g1	small ubiquitin-like modifier 2	1589	10	2.90369e-38	9592	0
[BLASTED, MAPPED, ANNOTATED]	TRINITY_DN7387_c0_g2	eukaryotic elongation factor 5A-1	692	10	5.4059e-07	8707	5	P:GO:0045901; P:GO:0045905; F:GO:0003723; F:GO:0003746; F:GO:0043022	P:positive regulation of translational elongation; P:positive regulation of translational termination; F:RNA binding; F:translation elongation factor activity; F:ribosome binding
[BLASTED, MAPPED, ANNOTATED]	TRINITY_DN7325_c0_g1	40S ribosomal protein S21-2	1106	10	1.29947e-44	987	4	P:GO:0000447; P:GO:0000461; P:GO:0006412; F:GO:0003735	P:endonucleolytic cleavage in ITS1 to separate SSU-rRNA from 5.8S rRNA and LSU-rRNA from tricistronic rRNA transcript (SSU-rRNA, 5.8S rRNA, LSU-rRNA); P:endonucleolytic cleavage to generate mature 3'-end of SSU-rRNA from (SSU-rRNA, 5.8S rRNA, LSU-rRNA); P:translation; F:structural constituent of ribosome
[BLASTED, MAPPED, ANNOTATED]	TRINITY_DN7477_c0_g1	Ribosomal protein S21e	1546	10	5.11544e-30	9461	3	P:GO:0006412; F:GO:0003735; C:GO:0005840	P:translation; F:structural constituent of ribosome; C:ribosome
[BLASTED, MAPPED, ANNOTATED]	TRINITY_DN7449_c0_g1	60S ribosomal protein L35a-3-like	729	10	3.04247e-55	9885	4	P:GO:0006412; F:GO:0003735; C:GO:0005829; C:GO:0005840	P:translation; F:structural constituent of ribosome; C:cytosol; C:ribosome
[BLASTED, MAPPED, ANNOTATED]	TRINITY_DN7464_c0_g1	40S ribosomal protein S20-2	854	10	1.83074e-74	9911	3	P:GO:0006412; F:GO:0003723; F:GO:0003735	P:translation; F:RNA binding; F:structural constituent of ribosome
[BLASTED, MAPPED, ANNOTATED]	TRINITY_DN7463_c0_g1	60S ribosomal protein L3	2930	10	0	9801	3	P:GO:0006412; F:GO:0003735; C:GO:0005840	P:translation; F:structural constituent of ribosome; C:ribosome
[BLASTED, MAPPED, ANNOTATED]	TRINITY_DN7500_c0_g1	WRKY family transcription factor	3209	10	3.09804e-70	7384	1	F:GO:0003677	F:DNA binding
[BLASTED, MAPPED, ANNOTATED]	TRINITY_DN7546_c0_g1	Altered inheritance of mitochondria protein	385	10	4.74876e-55	9502	4	P:GO:0042773; P:GO:1902600; F:GO:0004129; C:GO:0016021	P:ATP synthesis coupled electron transport; P:proton transmembrane transport; F:cytochrome-c oxidase activity; C:integral component of membrane	EC:1.9; EC:7.1.1.9	Acting on a heme group of donors; Cytochrome-c oxidase
[BLASTED, MAPPED, ANNOTATED]	TRINITY_DN7544_c1_g1	CLP protease proteolytic subunit 2	1195	10	6.05353e-108	9246	6	P:GO:0006508; P:GO:0009658; F:GO:0004176; F:GO:0004252; C:GO:0009526; C:GO:0009534	P:proteolysis; P:chloroplast organization; F:ATP-dependent peptidase activity; F:serine-type endopeptidase activity; C:plastid envelope; C:chloroplast thylakoid	EC:3.4.21	Acting on peptide bonds (peptidases)
[BLASTED, MAPPED, ANNOTATED]	TRINITY_DN7561_c7_g1	lipid transfer protein 12	338	10	7.4439e-30	8203	2	P:GO:0006869; F:GO:0008289	P:lipid transport; F:lipid binding
[BLASTED, MAPPED, ANNOTATED]	TRINITY_DN7667_c0_g1	CDGSH iron-sulfur domain-containing protein NEET	739	10	1.58383e-28	9919	4	P:GO:0010506; F:GO:0046872; F:GO:0051537; C:GO:0005741	P:regulation of autophagy; F:metal ion binding; F:2 iron, 2 sulfur cluster binding; C:mitochondrial outer membrane
[BLASTED, MAPPED, ANNOTATED]	TRINITY_DN7600_c0_g1	elongation factor 1-delta-like	684	10	1.13241e-17	9085	3	P:GO:0006414; F:GO:0003746; C:GO:0005853	P:translational elongation; F:translation elongation factor activity; C:eukaryotic translation elongation factor 1 complex
[BLASTED, MAPPED, ANNOTATED]	TRINITY_DN7889_c0_g1	AGC cGMP-dependent and protein kinase kinase family protein	1771	10	0	8738	3	P:GO:0006468; F:GO:0004674; F:GO:0005524	P:protein phosphorylation; F:protein serine/threonine kinase activity; F:ATP binding	EC:2.7.1	Transferring phosphorus-containing groups
[BLASTED, MAPPED, ANNOTATED]	TRINITY_DN7801_c0_g1	NADH dehydrogenase [ubiquinone] 1 beta subcomplex subunit 9-like	1371	10	3.67936e-47	9055	2	P:GO:0006120; C:GO:0005747	P:mitochondrial electron transport, NADH to ubiquinone; C:mitochondrial respiratory chain complex I
[BLASTED, MAPPED, ANNOTATED]	TRINITY_DN7887_c0_g1	peptidyl-prolyl cis-trans isomerase CYP20-1-like	1201	10	3.0262e-103	8244	7	P:GO:0000413; P:GO:0006457; F:GO:0003755; F:GO:0016018; C:GO:0005737; C:GO:0016020; C:GO:0043231	P:protein peptidyl-prolyl isomerization; P:protein folding; F:peptidyl-prolyl cis-trans isomerase activity; F:cyclosporin A binding; C:cytoplasm; C:membrane; C:intracellular membrane-bounded organelle	EC:5.2.1.8	Peptidylprolyl isomerase
[BLASTED, MAPPED, ANNOTATED]	TRINITY_DN7814_c0_g1	Ribosomal L29e protein family	684	10	4.48728e-24	8805	4	P:GO:0006412; F:GO:0003735; C:GO:0005737; C:GO:0005840	P:translation; F:structural constituent of ribosome; C:cytoplasm; C:ribosome
[BLASTED, MAPPED, ANNOTATED]	TRINITY_DN7983_c0_g1	probable protein phosphatase 2C 63	1757	10	0	9276	3	P:GO:0006470; F:GO:0017018; F:GO:0046872	P:protein dephosphorylation; F:myosin phosphatase activity; F:metal ion binding	EC:3.1.3.16	Protein-serine/threonine phosphatase
[BLASTED, MAPPED, ANNOTATED]	TRINITY_DN7976_c0_g1	glutamine synthetase cytosolic isozyme	706	10	1.57376e-60	9527	3	P:GO:0006542; F:GO:0004356; F:GO:0005524	P:glutamine biosynthetic process; F:glutamate-ammonia ligase activity; F:ATP binding	EC:6.3.1.2	Glutamine synthetase
[BLASTED, MAPPED, ANNOTATED]	TRINITY_DN7967_c1_g1	dnaJ protein homolog	2575	10	9.71131e-147	9534	6	P:GO:0006457; P:GO:0009408; F:GO:0005524; F:GO:0030544; F:GO:0046872; F:GO:0051082	P:protein folding; P:response to heat; F:ATP binding; F:Hsp70 protein binding; F:metal ion binding; F:unfolded protein binding
[BLASTED, MAPPED, ANNOTATED]	TRINITY_DN7969_c0_g1	H[+]-ATPase 2	692	10	5.83377e-91	9623	7	P:GO:0051453; P:GO:0120029; F:GO:0005524; F:GO:0008553; F:GO:0016887; C:GO:0005886; C:GO:0016021	P:regulation of intracellular pH; P:proton export across plasma membrane; F:ATP binding; F:P-type proton-exporting transporter activity; F:ATP hydrolysis activity; C:plasma membrane; C:integral component of membrane	EC:7.1.3.1; EC:3.6.1; EC:7.1.2.1	H(+)-exporting diphosphatase; Acting on acid anhydrides; P-type H(+)-exporting transporter
[BLASTED, MAPPED, ANNOTATED]	TRINITY_DN7958_c1_g1	protein CURVATURE THYLAKOID 1B, chloroplastic-like	997	10	7.32324e-44	9097	2	C:GO:0009535; C:GO:0016021	C:chloroplast thylakoid membrane; C:integral component of membrane
[BLASTED, MAPPED, ANNOTATED]	TRINITY_DN8026_c0_g1	splicing factor 3B subunit 2-like	911	10	3.94807e-44	8738	0
[BLASTED, MAPPED, ANNOTATED]	TRINITY_DN8085_c0_g1	low-temperature-induced cysteine proteinase-like	2055	10	0	8573	4	P:GO:0051603; F:GO:0004197; C:GO:0005615; C:GO:0005764	P:proteolysis involved in cellular protein catabolic process; F:cysteine-type endopeptidase activity; C:extracellular space; C:lysosome	EC:3.4.22	Acting on peptide bonds (peptidases)
[BLASTED, MAPPED, ANNOTATED]	TRINITY_DN8080_c0_g1	LOW QUALITY PROTEIN: polyubiquitin-B-like, partial	1181	10	1.4914e-107	8107	5	P:GO:0016567; P:GO:0019941; F:GO:0031386; F:GO:0031625; C:GO:0005737	P:protein ubiquitination; P:modification-dependent protein catabolic process; F:protein tag; F:ubiquitin protein ligase binding; C:cytoplasm
[BLASTED, MAPPED, ANNOTATED]	TRINITY_DN8080_c3_g1	ubiquitin-60S ribosomal protein L40-2	659	10	2.13736e-40	9695	9	P:GO:0006412; P:GO:0016567; P:GO:0019941; F:GO:0003729; F:GO:0003735; F:GO:0031386; F:GO:0031625; C:GO:0005737; C:GO:0005840	P:translation; P:protein ubiquitination; P:modification-dependent protein catabolic process; F:mRNA binding; F:structural constituent of ribosome; F:protein tag; F:ubiquitin protein ligase binding; C:cytoplasm; C:ribosome
[BLASTED, MAPPED, ANNOTATED]	TRINITY_DN8158_c0_g1	Lactate/malate dehydrogenase family protein	2803	10	0	7781	3	P:GO:0006099; P:GO:0006108; F:GO:0030060	P:tricarboxylic acid cycle; P:malate metabolic process; F:L-malate dehydrogenase activity	EC:1.1.1.37	Malate dehydrogenase
[BLASTED, MAPPED, ANNOTATED]	TRINITY_DN8163_c0_g1	glyceraldehyde-3-phosphate dehydrogenase B subunit	2572	10	1.17642e-145	9635	5	P:GO:0006006; F:GO:0016620; F:GO:0050661; F:GO:0051287; C:GO:0009507	P:glucose metabolic process; F:oxidoreductase activity, acting on the aldehyde or oxo group of donors, NAD or NADP as acceptor; F:NADP binding; F:NAD binding; C:chloroplast	EC:1.2.1	Acting on the aldehyde or oxo group of donors
[BLASTED, MAPPED, ANNOTATED]	TRINITY_DN8328_c0_g1	ascorbate peroxidase 1	2564	10	1.01273e-93	7072	6	P:GO:0000302; P:GO:0034599; P:GO:0042744; F:GO:0004601; F:GO:0005488; C:GO:0009507	P:response to reactive oxygen species; P:cellular response to oxidative stress; P:hydrogen peroxide catabolic process; F:peroxidase activity; F:binding; C:chloroplast	EC:1.11.1	Acting on a peroxide as acceptor
[BLASTED, MAPPED, ANNOTATED]	TRINITY_DN8328_c2_g1	ascorbate peroxidase 3	737	10	2.38897e-48	713	6	P:GO:0034599; P:GO:0098869; F:GO:0016688; F:GO:0020037; F:GO:0046872; C:GO:0005737	P:cellular response to oxidative stress; P:cellular oxidant detoxification; F:L-ascorbate peroxidase activity; F:heme binding; F:metal ion binding; C:cytoplasm	EC:1.11.1.11	L-ascorbate peroxidase
[BLASTED, MAPPED, ANNOTATED]	TRINITY_DN8339_c0_g1	serine--glyoxylate aminotransferase	2088	10	1.32626e-172	8057	2	P:GO:1901566; F:GO:0008453	P:organonitrogen compound biosynthetic process; F:alanine-glyoxylate transaminase activity	EC:2.6.1.44	Alanine--glyoxylate transaminase
[BLASTED, MAPPED, ANNOTATED]	TRINITY_DN8332_c0_g1	probable signal peptidase complex subunit 2	957	10	1.45505e-109	9278	5	P:GO:0006465; P:GO:0045047; F:GO:0008233; C:GO:0005787; C:GO:0016021	P:signal peptide processing; P:protein targeting to ER; F:peptidase activity; C:signal peptidase complex; C:integral component of membrane	EC:3.4	Acting on peptide bonds (peptidases)
[BLASTED, MAPPED, ANNOTATED]	TRINITY_DN8465_c0_g1	copper/zinc superoxide dismutase 1	1332	10	5.1344e-70	944	3	P:GO:0019430; F:GO:0004784; F:GO:0046872	P:removal of superoxide radicals; F:superoxide dismutase activity; F:metal ion binding	EC:1.15.1.1	Superoxide dismutase
[BLASTED, MAPPED, ANNOTATED]	TRINITY_DN8499_c0_g1	beta-carotene isomerase D27	2619	10	5.91342e-120	8892	1	F:GO:0005506	F:iron ion binding
[BLASTED, MAPPED, ANNOTATED]	TRINITY_DN8505_c0_g1	cystatin A	2024	10	9.77557e-23	9033	2	P:GO:0010951; F:GO:0004869	P:negative regulation of endopeptidase activity; F:cysteine-type endopeptidase inhibitor activity
[BLASTED, MAPPED, ANNOTATED]	TRINITY_DN8670_c0_g1	potassium transporter	1353	10	1.85841e-65	7914	4	P:GO:0009658; P:GO:0045893; F:GO:0003677; F:GO:0008270	P:chloroplast organization; P:positive regulation of transcription, DNA-templated; F:DNA binding; F:zinc ion binding
[BLASTED, MAPPED, ANNOTATED]	TRINITY_DN8659_c0_g1	sphinganine C4-monooxygenase 1-like	1421	10	2.41111e-156	9462	5	P:GO:0046520; F:GO:0004497; F:GO:0005506; C:GO:0005789; C:GO:0016021	P:sphingoid biosynthetic process; F:monooxygenase activity; F:iron ion binding; C:endoplasmic reticulum membrane; C:integral component of membrane	EC:1	Oxidoreductases
[BLASTED, MAPPED, ANNOTATED]	TRINITY_DN8650_c0_g1	N-terminal acetyltransferase A complex catalytic subunit NAA10-like	1674	10	7.77954e-101	9924	3	P:GO:0006474; F:GO:0004596; C:GO:0031415	P:N-terminal protein amino acid acetylation; F:peptide alpha-N-acetyltransferase activity; C:NatA complex	EC:2.3.1	Acyltransferases
[BLASTED, MAPPED, ANNOTATED]	TRINITY_DN8703_c0_g1	40S ribosomal protein S26-3-like	1419	10	6.70238e-39	9737	3	P:GO:0006412; F:GO:0003729; F:GO:0003735	P:translation; F:mRNA binding; F:structural constituent of ribosome
[BLASTED, MAPPED, ANNOTATED]	TRINITY_DN8730_c0_g1	Galactose oxidase/kelch repeat superfamily protein	5667	10	0	9228	3	P:GO:0010305; P:GO:0010928; P:GO:0060776	P:leaf vascular tissue pattern formation; P:regulation of auxin mediated signaling pathway; P:simple leaf morphogenesis
[BLASTED, MAPPED, ANNOTATED]	TRINITY_DN8713_c1_g1	ADP,ATP carrier protein, mitochondrial	1618	10	0	9481	5	P:GO:0140021; P:GO:1990544; F:GO:0005471; C:GO:0005743; C:GO:0016021	P:mitochondrial ADP transmembrane transport; P:mitochondrial ATP transmembrane transport; F:ATP:ADP antiporter activity; C:mitochondrial inner membrane; C:integral component of membrane	EC:7	Translocases
[BLASTED, MAPPED, ANNOTATED]	TRINITY_DN8706_c0_g1	tobamovirus multiplication protein 2A-like	1887	10	1.19345e-64	9279	1	C:GO:0016021	C:integral component of membrane
[BLASTED, MAPPED, ANNOTATED]	TRINITY_DN8736_c0_g1	cytochrome c1-2, heme protein, mitochondrial-like	871	10	2.32803e-164	8859	5	P:GO:0006122; F:GO:0009055; F:GO:0020037; F:GO:0046872; C:GO:0005750	P:mitochondrial electron transport, ubiquinol to cytochrome c; F:electron transfer activity; F:heme binding; F:metal ion binding; C:mitochondrial respiratory chain complex III	EC:1	Oxidoreductases
[BLASTED, MAPPED, ANNOTATED]	TRINITY_DN8893_c0_g1	60S ribosomal protein L37-3	1658	10	3.21197e-46	9853	4	P:GO:0006412; F:GO:0003735; F:GO:0019843; F:GO:0046872	P:translation; F:structural constituent of ribosome; F:rRNA binding; F:metal ion binding
[BLASTED, MAPPED, ANNOTATED]	TRINITY_DN8967_c0_g1	HR-like lesion-inducing protein-like protein	1497	10	1.845e-58	9472	1	C:GO:0016021	C:integral component of membrane
[BLASTED, MAPPED, ANNOTATED]	TRINITY_DN8911_c0_g1	photosystem I subunit K	1579	10	4.77607e-35	8182	4	P:GO:0015979; C:GO:0009507; C:GO:0009522; C:GO:0016021	P:photosynthesis; C:chloroplast; C:photosystem I; C:integral component of membrane
[BLASTED, MAPPED, ANNOTATED]	TRINITY_DN9075_c0_g1	rubredoxin family protein	1732	10	3.09252e-113	9098	2	F:GO:0005506; C:GO:0016021	F:iron ion binding; C:integral component of membrane
[BLASTED, MAPPED, ANNOTATED]	TRINITY_DN9196_c0_g1	serine/arginine-rich splicing factor SR45a-like isoform X2	1085	10	7.34728e-48	8427	1	F:GO:0003723	F:RNA binding
[BLASTED, MAPPED, ANNOTATED]	TRINITY_DN9307_c0_g1	1-aminocyclopropane-1-carboxylic acid synthase 6	3219	10	0	8974	3	P:GO:0042218; F:GO:0016847; F:GO:0030170	P:1-aminocyclopropane-1-carboxylate biosynthetic process; F:1-aminocyclopropane-1-carboxylate synthase activity; F:pyridoxal phosphate binding	EC:4.4.1.14	1-aminocyclopropane-1-carboxylate synthase
[BLASTED, MAPPED, ANNOTATED]	TRINITY_DN9408_c0_g1	40S ribosomal protein S24-1	867	10	1.56067e-51	869	6	P:GO:0006412; F:GO:0003729; F:GO:0003735; F:GO:0046872; C:GO:0005829; C:GO:0005840	P:translation; F:mRNA binding; F:structural constituent of ribosome; F:metal ion binding; C:cytosol; C:ribosome
[BLASTED, MAPPED, ANNOTATED]	TRINITY_DN9416_c0_g1	protein SRC2 homolog	569	10	3.5311e-10	7709	5	P:GO:0006412; P:GO:0006952; F:GO:0003735; C:GO:0005737; C:GO:0005840	P:translation; P:defense response; F:structural constituent of ribosome; C:cytoplasm; C:ribosome
[BLASTED, MAPPED, ANNOTATED]	TRINITY_DN9543_c0_g1	GTP-binding protein	2263	10	4.35843e-98	1000	4	P:GO:0006414; F:GO:0003746; F:GO:0003924; F:GO:0005525	P:translational elongation; F:translation elongation factor activity; F:GTPase activity; F:GTP binding	EC:3.6.1	Acting on acid anhydrides
[BLASTED, MAPPED, ANNOTATED]	TRINITY_DN9596_c0_g1	protein mago nashi	987	10	2.03813e-68	9192	3	P:GO:0008380; C:GO:0005681; C:GO:0035145	P:RNA splicing; C:spliceosomal complex; C:exon-exon junction complex
[BLASTED, MAPPED, ANNOTATED]	TRINITY_DN9655_c0_g1	60S ribosomal protein L31	1255	10	1.46801e-25	7601	1	C:GO:0005622	C:intracellular anatomical structure
[BLASTED, MAPPED, ANNOTATED]	TRINITY_DN9629_c0_g1	HSP20-like chaperones superfamily protein	452	10	2.81396e-52	9337	1	F:GO:0051879	F:Hsp90 protein binding
[BLASTED, MAPPED, ANNOTATED]	TRINITY_DN9799_c0_g1	transcription factor myc2	1732	10	1.81739e-24	8671	7	P:GO:0006355; P:GO:0010629; P:GO:2000112; F:GO:0003677; F:GO:0003700; F:GO:0046983; C:GO:0005737	P:regulation of transcription, DNA-templated; P:negative regulation of gene expression; P:regulation of cellular macromolecule biosynthetic process; F:DNA binding; F:DNA-binding transcription factor activity; F:protein dimerization activity; C:cytoplasm
[BLASTED, MAPPED, ANNOTATED]	TRINITY_DN10097_c0_g1	probable histone H2B.1	2182	10	6.80693e-44	844	4	P:GO:0006334; F:GO:0003677; F:GO:0046982; C:GO:0000786	P:nucleosome assembly; F:DNA binding; F:protein heterodimerization activity; C:nucleosome
[BLASTED, MAPPED, ANNOTATED]	TRINITY_DN10115_c0_g1	lon protease 2	3389	10	0	9586	9	P:GO:0006515; P:GO:0016485; P:GO:0016560; P:GO:0048527; F:GO:0004176; F:GO:0004252; F:GO:0005524; F:GO:0016887; C:GO:0005782	P:protein quality control for misfolded or incompletely synthesized proteins; P:protein processing; P:protein import into peroxisome matrix, docking; P:lateral root development; F:ATP-dependent peptidase activity; F:serine-type endopeptidase activity; F:ATP binding; F:ATP hydrolysis activity; C:peroxisomal matrix	EC:3.4.21; EC:3.6.1	Acting on peptide bonds (peptidases); Acting on acid anhydrides
[BLASTED, MAPPED, ANNOTATED]	TRINITY_DN10256_c0_g1	5'-adenylylsulfate reductase 3, chloroplastic	2635	10	1.24654e-111	8436	2	P:GO:0019419; F:GO:0016671	P:sulfate reduction; F:oxidoreductase activity, acting on a sulfur group of donors, disulfide as acceptor	EC:1.8.4	Acting on a sulfur group of donors
[BLASTED, MAPPED, ANNOTATED]	TRINITY_DN10271_c0_g1	A20/AN1-like zinc finger family protein	1392	10	1.79879e-47	6981	1	F:GO:0005488	F:binding
[BLASTED, MAPPED, ANNOTATED]	TRINITY_DN10240_c0_g1	SKP1-like protein 1A	1048	10	5.00867e-55	8755	4	P:GO:0016567; P:GO:0031146; F:GO:0097602; C:GO:0005737	P:protein ubiquitination; P:SCF-dependent proteasomal ubiquitin-dependent protein catabolic process; F:cullin family protein binding; C:cytoplasm
[BLASTED, MAPPED, ANNOTATED]	TRINITY_DN10277_c0_g1	probable sulfate transporter 3.3	2524	10	8.20327e-140	7657	4	P:GO:1902358; F:GO:0008271; F:GO:0015293; C:GO:0016021	P:sulfate transmembrane transport; F:secondary active sulfate transmembrane transporter activity; F:symporter activity; C:integral component of membrane	EC:7	Translocases
[BLASTED, MAPPED, ANNOTATED]	TRINITY_DN10389_c0_g1	Ribosomal protein L18ae/LX family protein	832	10	4.23854e-85	9881	2	P:GO:0006412; F:GO:0003735	P:translation; F:structural constituent of ribosome
[BLASTED, MAPPED, ANNOTATED]	TRINITY_DN10377_c0_g1	rosmarinic acid synthase	2005	10	4.69674e-89	8144	1	F:GO:0050266	F:rosmarinate synthase activity	EC:2.3.1.140	Rosmarinate synthase
[BLASTED, MAPPED, ANNOTATED]	TRINITY_DN10381_c1_g1	Galactan 1,3-beta-galactosidase	2476	10	4.08133e-116	7847	2	P:GO:0005975; F:GO:0033943	P:carbohydrate metabolic process; F:galactan 1,3-beta-galactosidase activity	EC:3.2.1.145	Galactan 1,3-beta-galactosidase
[BLASTED, MAPPED, ANNOTATED]	TRINITY_DN10553_c0_g1	geranylgeranyl diphosphate reductase, chloroplastic	2198	10	0	9824	5	P:GO:0015979; P:GO:0015995; F:GO:0045550; F:GO:0071949; F:GO:0102067	P:photosynthesis; P:chlorophyll biosynthetic process; F:geranylgeranyl reductase activity; F:FAD binding; F:geranylgeranyl diphosphate reductase activity	EC:1.3.1.83	Geranylgeranyl diphosphate reductase
[BLASTED, MAPPED, ANNOTATED]	TRINITY_DN10732_c0_g1	Nucleosome assembly protein NAP-1	1873	10	1.60056e-143	7767	2	P:GO:0000724; P:GO:0006334	P:double-strand break repair via homologous recombination; P:nucleosome assembly
[BLASTED, MAPPED, ANNOTATED]	TRINITY_DN10786_c0_g1	cAMP-regulated phosphoprotein 19-related protein	1353	10	4.8821e-34	9499	4	P:GO:0035308; P:GO:0043086; F:GO:0004864; C:GO:0005737	P:negative regulation of protein dephosphorylation; P:negative regulation of catalytic activity; F:protein phosphatase inhibitor activity; C:cytoplasm
[BLASTED, MAPPED, ANNOTATED]	TRINITY_DN10856_c0_g1	linoleate 13S-lipoxygenase 2-1, chloroplastic-like	4381	10	0	9065	5	P:GO:0006633; P:GO:0031408; P:GO:0034440; F:GO:0016702; F:GO:0046872	P:fatty acid biosynthetic process; P:oxylipin biosynthetic process; P:lipid oxidation; F:oxidoreductase activity, acting on single donors with incorporation of molecular oxygen, incorporation of two atoms of oxygen; F:metal ion binding	EC:1.13.11	Acting on single donors with incorporation of molecular oxygen (oxygenases). The oxygen incorporated need not be derived from O(2)
[BLASTED, MAPPED, ANNOTATED]	TRINITY_DN10820_c0_g1	50S ribosomal protein L34, chloroplastic	1144	10	1.06507e-18	9495	3	P:GO:0006412; F:GO:0003735; C:GO:0005762	P:translation; F:structural constituent of ribosome; C:mitochondrial large ribosomal subunit
[BLASTED, MAPPED, ANNOTATED]	TRINITY_DN10808_c0_g1	UvrABC system C protein	1204	10	1.23538e-148	9689	2	C:GO:0016021; C:GO:0031969	C:integral component of membrane; C:chloroplast membrane
[BLASTED, MAPPED, ANNOTATED]	TRINITY_DN11084_c0_g1	galactinol synthase 1-like	453	10	6.59391e-35	8857	1	F:GO:0016757	F:glycosyltransferase activity	EC:2.4	Glycosyltransferases
[BLASTED, MAPPED, ANNOTATED]	TRINITY_DN11084_c1_g1	galactinol synthase 1-like	2218	10	1.86621e-152	8708	4	P:GO:0006012; P:GO:0006950; F:GO:0047216; C:GO:0005737	P:galactose metabolic process; P:response to stress; F:inositol 3-alpha-galactosyltransferase activity; C:cytoplasm	EC:2.4.1.123	Inositol 3-alpha-galactosyltransferase
[BLASTED, MAPPED, ANNOTATED]	TRINITY_DN11050_c1_g1	cytochrome b5-like	203	10	1.86357e-29	9429	4	F:GO:0020037; F:GO:0046872; C:GO:0016021; C:GO:0043231	F:heme binding; F:metal ion binding; C:integral component of membrane; C:intracellular membrane-bounded organelle
[BLASTED, MAPPED, ANNOTATED]	TRINITY_DN11123_c0_g1	protein JOKA2-like	3219	10	0	7647	2	P:GO:0009987; F:GO:0046872	P:cellular process; F:metal ion binding
[BLASTED, MAPPED, ANNOTATED]	TRINITY_DN11101_c0_g1	beta-hydroxylase 1	1453	10	1.12124e-100	7726	5	P:GO:0016117; F:GO:0005506; F:GO:0016491; C:GO:0016021; C:GO:0031969	P:carotenoid biosynthetic process; F:iron ion binding; F:oxidoreductase activity; C:integral component of membrane; C:chloroplast membrane	EC:1	Oxidoreductases
[BLASTED, MAPPED, ANNOTATED]	TRINITY_DN11336_c0_g1	ABC transporter E family member 2	2638	10	0	9895	4	F:GO:0005524; F:GO:0046872; F:GO:0051536; C:GO:0016020	F:ATP binding; F:metal ion binding; F:iron-sulfur cluster binding; C:membrane
[BLASTED, MAPPED, ANNOTATED]	TRINITY_DN11488_c0_g1	calmodulin-like protein 3	2229	10	3.53192e-68	7965	1	F:GO:0046872	F:metal ion binding
[BLASTED, MAPPED, ANNOTATED]	TRINITY_DN11437_c0_g1	pyruvate dehydrogenase E1 alpha	2178	10	0	9339	5	P:GO:0006086; P:GO:0006096; F:GO:0004739; C:GO:0005737; C:GO:0043231	P:acetyl-CoA biosynthetic process from pyruvate; P:glycolytic process; F:pyruvate dehydrogenase (acetyl-transferring) activity; C:cytoplasm; C:intracellular membrane-bounded organelle	EC:1.2.4.1	Pyruvate dehydrogenase (acetyl-transferring)
[BLASTED, MAPPED, ANNOTATED]	TRINITY_DN11619_c0_g1	elongation factor 1-beta 2-like	1378	10	2.52715e-81	7951	6	P:GO:0006414; P:GO:0050790; F:GO:0003746; F:GO:0005085; C:GO:0005829; C:GO:0005853	P:translational elongation; P:regulation of catalytic activity; F:translation elongation factor activity; F:guanyl-nucleotide exchange factor activity; C:cytosol; C:eukaryotic translation elongation factor 1 complex
[BLASTED, MAPPED, ANNOTATED]	TRINITY_DN11798_c0_g1	Serine/Threonine kinase domain protein	2418	10	0	9126	8	P:GO:0006468; P:GO:0007623; P:GO:0009643; P:GO:0042548; F:GO:0004674; F:GO:0005524; C:GO:0009507; C:GO:0042651	P:protein phosphorylation; P:circadian rhythm; P:photosynthetic acclimation; P:regulation of photosynthesis, light reaction; F:protein serine/threonine kinase activity; F:ATP binding; C:chloroplast; C:thylakoid membrane	EC:2.7.1	Transferring phosphorus-containing groups
[BLASTED, MAPPED, ANNOTATED]	TRINITY_DN12029_c0_g1	probable serine/threonine-protein kinase At4g35230	2343	10	0	8293	5	P:GO:0006468; P:GO:0009742; F:GO:0004672; F:GO:0005524; C:GO:0005886	P:protein phosphorylation; P:brassinosteroid mediated signaling pathway; F:protein kinase activity; F:ATP binding; C:plasma membrane	EC:2.7.1	Transferring phosphorus-containing groups
[BLASTED, MAPPED, ANNOTATED]	TRINITY_DN12023_c0_g1	protein SPIRAL1-like 1	1807	10	1.44113e-26	8678	1	P:GO:0043622	P:cortical microtubule organization
[BLASTED, MAPPED, ANNOTATED]	TRINITY_DN12037_c0_g1	UDP-glucose 6-dehydrogenase family protein	4123	10	0	9461	3	P:GO:0006065; F:GO:0003979; F:GO:0051287	P:UDP-glucuronate biosynthetic process; F:UDP-glucose 6-dehydrogenase activity; F:NAD binding	EC:1.1.1.22	UDP-glucose 6-dehydrogenase
[BLASTED, MAPPED, ANNOTATED]	TRINITY_DN12154_c1_g1	Translation elongation factor EFG/EF2 protein	2855	10	0	9475	7	P:GO:0006414; P:GO:0032543; P:GO:0032790; F:GO:0003746; F:GO:0003924; F:GO:0005525; C:GO:0009507	P:translational elongation; P:mitochondrial translation; P:ribosome disassembly; F:translation elongation factor activity; F:GTPase activity; F:GTP binding; C:chloroplast	EC:3.6.1	Acting on acid anhydrides
[BLASTED, MAPPED, ANNOTATED]	TRINITY_DN12139_c0_g1	Bifunctional inhibitor/lipid-transfer protein/seed storage 2S albumin superfamily protein	1160	10	1.04738e-13	8591	4	P:GO:0006869; F:GO:0008289; C:GO:0005886; C:GO:0031225	P:lipid transport; F:lipid binding; C:plasma membrane; C:anchored component of membrane
[BLASTED, MAPPED, ANNOTATED]	TRINITY_DN12201_c0_g1	low-temperature-induced cysteine proteinase-like	280	10	1.98778e-19	9135	4	P:GO:0051603; F:GO:0004197; C:GO:0005615; C:GO:0005764	P:proteolysis involved in cellular protein catabolic process; F:cysteine-type endopeptidase activity; C:extracellular space; C:lysosome	EC:3.4.22	Acting on peptide bonds (peptidases)
[BLASTED, MAPPED, ANNOTATED]	TRINITY_DN12658_c0_g1	histone H3	2644	10	1.02801e-81	9676	3	F:GO:0003677; F:GO:0046982; C:GO:0000786	F:DNA binding; F:protein heterodimerization activity; C:nucleosome
[BLASTED, MAPPED, ANNOTATED]	TRINITY_DN12696_c0_g1	NAC domain-containing protein 2-like	239	10	1.70341e-22	8037	2	P:GO:0006355; F:GO:0003677	P:regulation of transcription, DNA-templated; F:DNA binding
[BLASTED, MAPPED, ANNOTATED]	TRINITY_DN12788_c0_g1	cathepsin B-like protease 3	1838	10	0	8927	5	P:GO:0050790; P:GO:0051603; F:GO:0004197; C:GO:0005615; C:GO:0005764	P:regulation of catalytic activity; P:proteolysis involved in cellular protein catabolic process; F:cysteine-type endopeptidase activity; C:extracellular space; C:lysosome	EC:3.4.22	Acting on peptide bonds (peptidases)
[BLASTED, MAPPED, ANNOTATED]	TRINITY_DN13059_c0_g1	O-acetylserine lyase B	3860	10	2.12893e-149	9574	4	P:GO:0006535; P:GO:0009860; F:GO:0004124; C:GO:0005737	P:cysteine biosynthetic process from serine; P:pollen tube growth; F:cysteine synthase activity; C:cytoplasm	EC:2.5.1.47	Cysteine synthase
[BLASTED, MAPPED, ANNOTATED]	TRINITY_DN13243_c0_g1	glutamine synthetase	1955	10	4.16769e-57	9073	5	P:GO:0006066; P:GO:0006542; F:GO:0004022; F:GO:0004356; F:GO:0005524	P:alcohol metabolic process; P:glutamine biosynthetic process; F:alcohol dehydrogenase (NAD+) activity; F:glutamate-ammonia ligase activity; F:ATP binding	EC:6.3.1.2; EC:1.1.1.1; EC:1.1.1.71	Glutamine synthetase; Alcohol dehydrogenase; Alcohol dehydrogenase (NAD(P)(+))
[BLASTED, MAPPED, ANNOTATED]	TRINITY_DN13367_c0_g1	EF-hand domain-containing protein	443	10	2.76982e-36	9676	2	P:GO:0019722; F:GO:0005509	P:calcium-mediated signaling; F:calcium ion binding
[BLASTED, MAPPED, ANNOTATED]	TRINITY_DN13471_c0_g1	photosystem II 5 kDa protein, chloroplastic	1183	10	7.95023e-06	9687	4	P:GO:0009611; P:GO:0010193; P:GO:0010224; F:GO:0019904	P:response to wounding; P:response to ozone; P:response to UV-B; F:protein domain specific binding
[BLASTED, MAPPED, ANNOTATED]	TRINITY_DN13464_c0_g1	histidine-containing phosphotransfer protein 1-like	669	10	3.20793e-48	9296	6	P:GO:0000160; P:GO:0006468; P:GO:0009736; F:GO:0009927; F:GO:0043424; C:GO:0005829	P:phosphorelay signal transduction system; P:protein phosphorylation; P:cytokinin-activated signaling pathway; F:histidine phosphotransfer kinase activity; F:protein histidine kinase binding; C:cytosol	EC:2.7.1	Transferring phosphorus-containing groups
[BLASTED, MAPPED, ANNOTATED]	TRINITY_DN13783_c0_g1	60S ribosomal protein L24-like	1787	10	6.13329e-49	975	6	P:GO:0007018; F:GO:0003777; F:GO:0005524; F:GO:0008017; C:GO:0005840; C:GO:0005874	P:microtubule-based movement; F:microtubule motor activity; F:ATP binding; F:microtubule binding; C:ribosome; C:microtubule
[BLASTED, MAPPED, ANNOTATED]	TRINITY_DN13777_c0_g1	protein METHYLENE BLUE SENSITIVITY 1-like	1140	10	1.09274e-56	9764	1	C:GO:0005737	C:cytoplasm
[BLASTED, MAPPED, ANNOTATED]	TRINITY_DN14185_c0_g1	4,5-DOPA dioxygenase extradiol-like	2552	10	4.95727e-135	9101	5	P:GO:0006725; F:GO:0008198; F:GO:0008270; F:GO:0050297; C:GO:0016021	P:cellular aromatic compound metabolic process; F:ferrous iron binding; F:zinc ion binding; F:stizolobate synthase activity; C:integral component of membrane	EC:1.13.11.29	Stizolobate synthase
[BLASTED, MAPPED, ANNOTATED]	TRINITY_DN14147_c0_g1	protochlorophyllide reductase-like	1989	10	0	9034	4	P:GO:0015979; P:GO:0015995; F:GO:0016630; C:GO:0009507	P:photosynthesis; P:chlorophyll biosynthetic process; F:protochlorophyllide reductase activity; C:chloroplast	EC:1.3.1.33	Protochlorophyllide reductase
[BLASTED, MAPPED, ANNOTATED]	TRINITY_DN14565_c0_g1	1-deoxy-d-xylulose 5-phosphate reductoisomerase	3554	10	0	9808	6	P:GO:0019288; F:GO:0016853; F:GO:0030604; F:GO:0046872; F:GO:0070402; C:GO:0009507	P:isopentenyl diphosphate biosynthetic process, methylerythritol 4-phosphate pathway; F:isomerase activity; F:1-deoxy-D-xylulose-5-phosphate reductoisomerase activity; F:metal ion binding; F:NADPH binding; C:chloroplast	EC:1.1.1.267; EC:5	1-deoxy-D-xylulose-5-phosphate reductoisomerase; Isomerases
[BLASTED, MAPPED, ANNOTATED]	TRINITY_DN14752_c0_g1	acclimation of photosynthesis to environment	2139	10	8.32806e-58	937	1	C:GO:0016021	C:integral component of membrane
[BLASTED, MAPPED, ANNOTATED]	TRINITY_DN14800_c0_g1	Alpha/beta hydrolase related protein	2494	10	1.13543e-46	7921	1	C:GO:0016021	C:integral component of membrane
[BLASTED, MAPPED, ANNOTATED]	TRINITY_DN14814_c0_g1	probable calcium-binding protein CML18	1808	10	1.1642e-57	9146	1	F:GO:0005509	F:calcium ion binding
[BLASTED, MAPPED, ANNOTATED]	TRINITY_DN14848_c0_g1	60S acidic ribosomal protein P2A-like	1220	10	1.09209e-20	8797	2	P:GO:0002182; F:GO:0003735	P:cytoplasmic translational elongation; F:structural constituent of ribosome
[BLASTED, MAPPED, ANNOTATED]	TRINITY_DN15059_c0_g1	60S ribosomal protein L5-like	1481	10	1.43701e-120	9845	4	P:GO:0000027; P:GO:0006412; F:GO:0003735; F:GO:0008097	P:ribosomal large subunit assembly; P:translation; F:structural constituent of ribosome; F:5S rRNA binding
[BLASTED, MAPPED, ANNOTATED]	TRINITY_DN15064_c0_g1	NADH dehydrogenase [ubiquinone] 1 beta subcomplex subunit 10-B-like	899	10	1.51901e-62	9465	1	C:GO:0005747	C:mitochondrial respiratory chain complex I
[BLASTED, MAPPED, ANNOTATED]	TRINITY_DN15043_c0_g1	beta-amylase 1	290	10	6.13382e-58	9771	4	P:GO:0005983; P:GO:0009414; F:GO:0016161; F:GO:0102229	P:starch catabolic process; P:response to water deprivation; F:beta-amylase activity; F:amylopectin maltohydrolase activity	EC:3.2.1.2	Beta-amylase
[BLASTED, MAPPED, ANNOTATED]	TRINITY_DN15003_c0_g1	40S ribosomal protein S5-like	1382	10	2.58516e-91	9758	5	P:GO:0000028; P:GO:0006412; F:GO:0003729; F:GO:0003735; F:GO:0019843	P:ribosomal small subunit assembly; P:translation; F:mRNA binding; F:structural constituent of ribosome; F:rRNA binding
[BLASTED, MAPPED, ANNOTATED]	TRINITY_DN15030_c0_g1	Ribosomal protein S4	1475	10	2.0627e-75	9322	3	P:GO:0045903; F:GO:0003735; F:GO:0019843	P:positive regulation of translational fidelity; F:structural constituent of ribosome; F:rRNA binding
[BLASTED, MAPPED, ANNOTATED]	TRINITY_DN15164_c1_g1	elongation factor 1-alpha-like	1347	10	5.03555e-71	8187	4	P:GO:0006414; F:GO:0003746; F:GO:0005525; C:GO:0043229	P:translational elongation; F:translation elongation factor activity; F:GTP binding; C:intracellular organelle
[BLASTED, MAPPED, ANNOTATED]	TRINITY_DN15473_c0_g1	cytochrome P450 94A2-like	1769	10	0	8728	5	F:GO:0004497; F:GO:0005506; F:GO:0016705; F:GO:0020037; C:GO:0016021	F:monooxygenase activity; F:iron ion binding; F:oxidoreductase activity, acting on paired donors, with incorporation or reduction of molecular oxygen; F:heme binding; C:integral component of membrane	EC:1.14	Acting on paired donors, with incorporation or reduction of molecular oxygen. The oxygen incorporated need not be derived from O(2)
[BLASTED, MAPPED, ANNOTATED]	TRINITY_DN15457_c0_g1	protein REVEILLE 8-like isoform X1	1746	10	7.77081e-82	9702	1	F:GO:0003677	F:DNA binding
[BLASTED, MAPPED, ANNOTATED]	TRINITY_DN15567_c0_g1	tubulin alpha-5	3173	10	0	9924	6	P:GO:0007010; P:GO:0007017; F:GO:0003924; F:GO:0005200; F:GO:0005525; C:GO:0005874	P:cytoskeleton organization; P:microtubule-based process; F:GTPase activity; F:structural constituent of cytoskeleton; F:GTP binding; C:microtubule	EC:3.6.1	Acting on acid anhydrides
[BLASTED, MAPPED, ANNOTATED]	TRINITY_DN15553_c0_g1	thylakoid lumen 18.3 kDa protein	1315	10	4.43089e-156	8447	1	C:GO:0016021	C:integral component of membrane
[BLASTED, MAPPED, ANNOTATED]	TRINITY_DN15608_c0_g1	40S ribosomal protein S15a	1594	10	1.22528e-37	9505	4	P:GO:0006412; F:GO:0003735; C:GO:0005737; C:GO:0005840	P:translation; F:structural constituent of ribosome; C:cytoplasm; C:ribosome
[BLASTED, MAPPED, ANNOTATED]	TRINITY_DN15647_c0_g1	fumarylacetoacetase	2552	10	0	8944	4	P:GO:0006559; P:GO:0006572; F:GO:0004334; F:GO:0046872	P:L-phenylalanine catabolic process; P:tyrosine catabolic process; F:fumarylacetoacetase activity; F:metal ion binding	EC:3.7.1.2	Fumarylacetoacetase
[BLASTED, MAPPED, ANNOTATED]	TRINITY_DN15699_c0_g1	cystatin B	1498	10	7.8917e-31	8159	6	P:GO:0006972; P:GO:0006979; P:GO:0009409; P:GO:0009414; P:GO:0010951; F:GO:0004869	P:hyperosmotic response; P:response to oxidative stress; P:response to cold; P:response to water deprivation; P:negative regulation of endopeptidase activity; F:cysteine-type endopeptidase inhibitor activity
[BLASTED, MAPPED, ANNOTATED]	TRINITY_DN15621_c1_g1	Mediator complex	1020	10	2.35609e-47	7674	1	C:GO:0043229	C:intracellular organelle
[BLASTED, MAPPED, ANNOTATED]	TRINITY_DN15883_c0_g1	60S ribosomal protein L32-1	1014	10	4.38896e-39	7274	0
[BLASTED, MAPPED, ANNOTATED]	TRINITY_DN15837_c0_g1	plasma membrane-associated cation-binding protein 1-like	1360	10	5.34089e-56	9207	1	C:GO:0046658	C:anchored component of plasma membrane
[BLASTED, MAPPED, ANNOTATED]	TRINITY_DN16097_c1_g1	Eukaryotic aspartyl protease family protein	641	10	8.03358e-72	8817	2	P:GO:0006508; F:GO:0004190	P:proteolysis; F:aspartic-type endopeptidase activity	EC:3.4.23	Acting on peptide bonds (peptidases)
[BLASTED, MAPPED, ANNOTATED]	TRINITY_DN16409_c0_g2	glutathione transferase GST 23-like	2683	10	3.68459e-76	9114	2	P:GO:0006749; F:GO:0004364	P:glutathione metabolic process; F:glutathione transferase activity	EC:2.5.1.18	Glutathione transferase
[BLASTED, MAPPED, ANNOTATED]	TRINITY_DN16705_c0_g1	vacuolar protein sorting-associated protein 29	1343	10	4.53199e-121	9967	4	P:GO:0006886; P:GO:0042147; C:GO:0005829; C:GO:0030904	P:intracellular protein transport; P:retrograde transport, endosome to Golgi; C:cytosol; C:retromer complex
[BLASTED, MAPPED, ANNOTATED]	TRINITY_DN17075_c0_g1	uncharacterized protein LOC122303923	917	10	3.28511e-14	9112	1	C:GO:0016021	C:integral component of membrane
[BLASTED, MAPPED, ANNOTATED]	TRINITY_DN17115_c0_g1	endoplasmin homolog	3158	10	0	784	1	F:GO:0000166	F:nucleotide binding
[BLASTED, MAPPED, ANNOTATED]	TRINITY_DN17147_c0_g1	glycine-rich RNA-binding protein GRP2A-like	866	10	6.02136e-23	7256	1	F:GO:0003723	F:RNA binding
[BLASTED, MAPPED, ANNOTATED]	TRINITY_DN17561_c0_g1	ATP synthase subunit gamma, mitochondrial	1551	10	0	9651	4	P:GO:0006811; P:GO:0015986; F:GO:0046933; C:GO:0000275	P:ion transport; P:proton motive force-driven ATP synthesis; F:proton-transporting ATP synthase activity, rotational mechanism; C:mitochondrial proton-transporting ATP synthase complex, catalytic sector F(1)	EC:7.1.2.2; EC:6	H(+)-transporting two-sector ATPase; Ligases
[BLASTED, MAPPED, ANNOTATED]	TRINITY_DN17742_c0_g1	RPM1-interacting protein 4-like	684	10	1.16133e-76	8025	1	C:GO:0005886	C:plasma membrane
[BLASTED, MAPPED, ANNOTATED]	TRINITY_DN17863_c0_g1	eukaryotic translation initiation factor 2 subunit beta-like	1698	10	6.85495e-79	9557	6	P:GO:0001731; P:GO:0001732; F:GO:0003729; F:GO:0003743; F:GO:0031369; C:GO:0005850	P:formation of translation preinitiation complex; P:formation of cytoplasmic translation initiation complex; F:mRNA binding; F:translation initiation factor activity; F:translation initiation factor binding; C:eukaryotic translation initiation factor 2 complex
[BLASTED, MAPPED, ANNOTATED]	TRINITY_DN17885_c0_g1	40S ribosomal protein S10-1-like	2211	10	2.38697e-51	939	2	F:GO:0003723; F:GO:0003735	F:RNA binding; F:structural constituent of ribosome
[BLASTED, MAPPED, ANNOTATED]	TRINITY_DN17909_c0_g1	Papain family cysteine protease	2142	10	8.45729e-98	8607	4	P:GO:0051603; F:GO:0004197; C:GO:0005615; C:GO:0005764	P:proteolysis involved in cellular protein catabolic process; F:cysteine-type endopeptidase activity; C:extracellular space; C:lysosome	EC:3.4.22	Acting on peptide bonds (peptidases)
[BLASTED, MAPPED, ANNOTATED]	TRINITY_DN18154_c0_g1	20 kDa chaperonin, chloroplastic-like	1656	10	2.68066e-100	8201	9	P:GO:0051085; P:GO:1901671; F:GO:0005524; F:GO:0016887; F:GO:0046914; F:GO:0051082; F:GO:0051087; C:GO:0005759; C:GO:0009507	P:chaperone cofactor-dependent protein refolding; P:positive regulation of superoxide dismutase activity; F:ATP binding; F:ATP hydrolysis activity; F:transition metal ion binding; F:unfolded protein binding; F:chaperone binding; C:mitochondrial matrix; C:chloroplast	EC:3.6.1	Acting on acid anhydrides
[BLASTED, MAPPED, ANNOTATED]	TRINITY_DN18464_c0_g1	glutamate--glyoxylate aminotransferase 2	2711	10	6.87863e-169	6521	2	P:GO:0044237; F:GO:0008483	P:cellular metabolic process; F:transaminase activity	EC:2.6.1	Transferring nitrogenous groups
[BLASTED, MAPPED, ANNOTATED]	TRINITY_DN18651_c0_g1	RNA-binding family protein	1550	10	0	8873	1	F:GO:0003676	F:nucleic acid binding
[BLASTED, MAPPED, ANNOTATED]	TRINITY_DN18782_c0_g1	40S ribosomal protein S15a	1555	10	7.26267e-31	1000	4	P:GO:0006412; F:GO:0003735; C:GO:0005737; C:GO:0005840	P:translation; F:structural constituent of ribosome; C:cytoplasm; C:ribosome
[BLASTED, MAPPED, ANNOTATED]	TRINITY_DN18823_c0_g1	alcohol dehydrogenase 3	1773	10	0	9307	5	P:GO:0046294; F:GO:0004024; F:GO:0008270; F:GO:0051903; C:GO:0005829	P:formaldehyde catabolic process; F:alcohol dehydrogenase activity, zinc-dependent; F:zinc ion binding; F:S-(hydroxymethyl)glutathione dehydrogenase activity; C:cytosol	EC:1.1.1.284; EC:1.1.1.1; EC:1.1.1.71	S-(hydroxymethyl)glutathione dehydrogenase; Alcohol dehydrogenase; Alcohol dehydrogenase (NAD(P)(+))
[BLASTED, MAPPED, ANNOTATED]	TRINITY_DN18811_c0_g1	26S proteasome regulatory subunit 6A homolog	1617	10	0	1000	8	P:GO:0043161; P:GO:1901800; F:GO:0005524; F:GO:0008233; F:GO:0016887; F:GO:0036402; C:GO:0005737; C:GO:0008540	P:proteasome-mediated ubiquitin-dependent protein catabolic process; P:positive regulation of proteasomal protein catabolic process; F:ATP binding; F:peptidase activity; F:ATP hydrolysis activity; F:proteasome-activating activity; C:cytoplasm; C:proteasome regulatory particle, base subcomplex	EC:3.6.1; EC:3.4; EC:5.6.1.5	Acting on acid anhydrides; Acting on peptide bonds (peptidases); Proteasome ATPase
[BLASTED, MAPPED, ANNOTATED]	TRINITY_DN19615_c0_g1	citrate synthase, mitochondrial	2493	10	0	9693	2	P:GO:0006101; F:GO:0004108	P:citrate metabolic process; F:citrate (Si)-synthase activity	EC:2.3.3.16	Citrate synthase (unknown stereospecificity)
[BLASTED, MAPPED, ANNOTATED]	TRINITY_DN19629_c0_g1	60S ribosomal protein L37-3	1573	10	3.96494e-44	9814	4	P:GO:0006412; F:GO:0003735; F:GO:0019843; F:GO:0046872	P:translation; F:structural constituent of ribosome; F:rRNA binding; F:metal ion binding
[BLASTED, MAPPED, ANNOTATED]	TRINITY_DN19910_c0_g1	60S ribosomal protein L28-1-like	1919	10	4.28927e-84	9688	4	P:GO:0006412; F:GO:0003735; C:GO:0005829; C:GO:0005840	P:translation; F:structural constituent of ribosome; C:cytosol; C:ribosome
[BLASTED, MAPPED, ANNOTATED]	TRINITY_DN20397_c0_g1	ADP-ribosylation factor-like protein 8a	1740	10	1.78962e-103	9818	3	P:GO:0015031; F:GO:0003924; F:GO:0005525	P:protein transport; F:GTPase activity; F:GTP binding	EC:3.6.1	Acting on acid anhydrides
[BLASTED, MAPPED, ANNOTATED]	TRINITY_DN21000_c0_g1	protein C2-DOMAIN ABA-RELATED 4-like	1306	10	2.9592e-67	9073	2	P:GO:0009738; C:GO:0005886	P:abscisic acid-activated signaling pathway; C:plasma membrane
[BLASTED, MAPPED, ANNOTATED]	TRINITY_DN21301_c0_g1	ubiquitin-fold modifier 1	1704	10	3.8905e-33	9857	2	P:GO:1990592; C:GO:0005737	P:protein K69-linked ufmylation; C:cytoplasm
[BLASTED, MAPPED, ANNOTATED]	TRINITY_DN21677_c0_g1	40S ribosomal protein S4-1-like	1361	10	3.69859e-108	9836	4	P:GO:0006412; F:GO:0003735; F:GO:0019843; C:GO:0005840	P:translation; F:structural constituent of ribosome; F:rRNA binding; C:ribosome
[BLASTED, MAPPED, ANNOTATED]	TRINITY_DN22207_c0_g1	magnesium-protoporphyrin IX monomethyl ester [oxidative] cyclase, chloroplastic	1534	10	0	9806	4	P:GO:0015979; P:GO:0015995; F:GO:0046872; F:GO:0048529	P:photosynthesis; P:chlorophyll biosynthetic process; F:metal ion binding; F:magnesium-protoporphyrin IX monomethyl ester (oxidative) cyclase activity	EC:1.14.13.81	Magnesium-protoporphyrin IX monomethyl ester (oxidative) cyclase
[BLASTED, MAPPED, ANNOTATED]	TRINITY_DN22570_c0_g1	voltage dependent anion channel 1	1743	10	3.21251e-151	7841	4	P:GO:0006820; P:GO:0055085; F:GO:0008308; C:GO:0005741	P:anion transport; P:transmembrane transport; F:voltage-gated anion channel activity; C:mitochondrial outer membrane	EC:7	Translocases
[BLASTED, MAPPED, ANNOTATED]	TRINITY_DN23060_c0_g1	xyloglucan endotransglucosylase/hydrolase 24	640	10	4.15469e-53	9032	5	P:GO:0010411; P:GO:0042546; P:GO:0071555; F:GO:0004553; F:GO:0016762	P:xyloglucan metabolic process; P:cell wall biogenesis; P:cell wall organization; F:hydrolase activity, hydrolyzing O-glycosyl compounds; F:xyloglucan:xyloglucosyl transferase activity	EC:2.4.1.207; EC:3.2.1	Xyloglucan:xyloglucosyl transferase; Glycosylases
[BLASTED, MAPPED, ANNOTATED]	TRINITY_DN23508_c0_g1	IBR domain-containing protein	2681	10	0	9299	8	P:GO:0000209; P:GO:0032436; F:GO:0016874; F:GO:0031624; F:GO:0046872; F:GO:0061630; C:GO:0000151; C:GO:0005737	P:protein polyubiquitination; P:positive regulation of proteasomal ubiquitin-dependent protein catabolic process; F:ligase activity; F:ubiquitin conjugating enzyme binding; F:metal ion binding; F:ubiquitin protein ligase activity; C:ubiquitin ligase complex; C:cytoplasm	EC:2; EC:6	Transferases; Ligases
[BLASTED, MAPPED, ANNOTATED]	TRINITY_DN23765_c0_g1	protein LSD1-like	1410	10	4.4644e-48	867	0
[BLASTED, MAPPED, ANNOTATED]	TRINITY_DN23921_c0_g1	myb-like transcription factor family protein	1984	10	9.56286e-82	9287	1	F:GO:0003677	F:DNA binding
[BLASTED, MAPPED, ANNOTATED]	TRINITY_DN24986_c0_g1	Nucleic acid-binding	790	10	9.17194e-61	9951	3	P:GO:0006413; F:GO:0003723; F:GO:0003743	P:translational initiation; F:RNA binding; F:translation initiation factor activity
[BLASTED, MAPPED, ANNOTATED]	TRINITY_DN25105_c0_g1	ethylene-responsive transcription factor 5-like	1773	10	2.09846e-53	6509	2	P:GO:0006950; F:GO:0003677	P:response to stress; F:DNA binding
[BLASTED, MAPPED, ANNOTATED]	TRINITY_DN26022_c0_g1	caffeoyl-CoA O-methyltransferase	1372	10	3.38921e-54	997	3	P:GO:0009809; P:GO:0032259; F:GO:0042409	P:lignin biosynthetic process; P:methylation; F:caffeoyl-CoA O-methyltransferase activity	EC:2.1.1.104	Caffeoyl-CoA O-methyltransferase
[BLASTED, MAPPED, ANNOTATED]	TRINITY_DN26772_c0_g1	60S ribosomal protein L35a-3-like	1162	10	5.03555e-62	9888	4	P:GO:0006412; F:GO:0003735; C:GO:0005829; C:GO:0005840	P:translation; F:structural constituent of ribosome; C:cytosol; C:ribosome
[BLASTED, MAPPED, ANNOTATED]	TRINITY_DN28913_c0_g1	probable aquaporin PIP1-4	265	10	5.32677e-26	920	3	P:GO:0055085; F:GO:0015267; C:GO:0016021	P:transmembrane transport; F:channel activity; C:integral component of membrane	EC:7	Translocases
[BLASTED, MAPPED, ANNOTATED]	TRINITY_DN29028_c0_g1	40S ribosomal protein S23	983	10	1.39883e-69	981	2	P:GO:0006412; F:GO:0003735	P:translation; F:structural constituent of ribosome
[BLASTED, MAPPED, ANNOTATED]	TRINITY_DN30657_c0_g1	immune-associated nucleotide-binding protein 9-like	1817	10	6.81906e-101	9251	1	F:GO:0005525	F:GTP binding
[BLASTED, MAPPED, ANNOTATED]	TRINITY_DN32205_c0_g1	aldose 1-epimerase-like	1686	10	0	8792	4	P:GO:0006006; P:GO:0033499; F:GO:0004034; F:GO:0030246	P:glucose metabolic process; P:galactose catabolic process via UDP-galactose; F:aldose 1-epimerase activity; F:carbohydrate binding	EC:5.1.3.3	Aldose 1-epimerase
[BLASTED, MAPPED, ANNOTATED]	TRINITY_DN33197_c0_g1	E3 ubiquitin-protein ligase SINAT2-like	1784	10	7.04801e-120	8828	5	P:GO:0006511; P:GO:0016567; F:GO:0008270; F:GO:0061630; C:GO:0005737	P:ubiquitin-dependent protein catabolic process; P:protein ubiquitination; F:zinc ion binding; F:ubiquitin protein ligase activity; C:cytoplasm	EC:2	Transferases
[BLASTED, MAPPED, ANNOTATED]	TRINITY_DN33833_c0_g1	hypothetical protein DAI22_10g165802	229	10	3.61037e-17	961	0
[BLASTED, MAPPED, ANNOTATED]	TRINITY_DN35837_c0_g1	GroES-like zinc-binding alcohol dehydrogenase family protein	1622	10	1.8738e-147	9591	5	P:GO:0009699; F:GO:0008270; F:GO:0045551; F:GO:0047924; F:GO:0052747	P:phenylpropanoid biosynthetic process; F:zinc ion binding; F:cinnamyl-alcohol dehydrogenase activity; F:geraniol dehydrogenase activity; F:sinapyl alcohol dehydrogenase activity	EC:1.1.1.195; EC:1.1.1.183	Cinnamyl-alcohol dehydrogenase; Geraniol dehydrogenase (NADP(+))
[BLASTED, MAPPED, ANNOTATED]	TRINITY_DN36686_c0_g1	probable small nuclear ribonucleoprotein G	591	10	4.55121e-26	9983	14	P:GO:0000387; F:GO:0003723; C:GO:0005682; C:GO:0005685; C:GO:0005686; C:GO:0005687; C:GO:0005689; C:GO:0016021; C:GO:0034719; C:GO:0043186; C:GO:0071004; C:GO:0071011; C:GO:0071013; C:GO:0097526	P:spliceosomal snRNP assembly; F:RNA binding; C:U5 snRNP; C:U1 snRNP; C:U2 snRNP; C:U4 snRNP; C:U12-type spliceosomal complex; C:integral component of membrane; C:SMN-Sm protein complex; C:P granule; C:U2-type prespliceosome; C:precatalytic spliceosome; C:catalytic step 2 spliceosome; C:spliceosomal tri-snRNP complex
[BLASTED, MAPPED, ANNOTATED]	TRINITY_DN37745_c0_g1	60S ribosomal protein L14-1-like	1240	10	1.9611e-43	5841	1	C:GO:0005622	C:intracellular anatomical structure
[BLASTED, MAPPED, ANNOTATED]	TRINITY_DN38415_c0_g1	peptidyl-prolyl cis-trans isomerase FKBP62-like	249	10	7.78776e-37	9537	2	P:GO:0000413; F:GO:0003755	P:protein peptidyl-prolyl isomerization; F:peptidyl-prolyl cis-trans isomerase activity	EC:5.2.1.8	Peptidylprolyl isomerase
[BLASTED, MAPPED, ANNOTATED]	TRINITY_DN40853_c1_g2	ubiquitin family protein	207	10	2.01476e-21	9597	9	P:GO:0006412; P:GO:0016567; P:GO:0019941; F:GO:0003735; F:GO:0031386; F:GO:0031625; F:GO:0046872; C:GO:0005737; C:GO:0005840	P:translation; P:protein ubiquitination; P:modification-dependent protein catabolic process; F:structural constituent of ribosome; F:protein tag; F:ubiquitin protein ligase binding; F:metal ion binding; C:cytoplasm; C:ribosome
[BLASTED, MAPPED, ANNOTATED]	TRINITY_DN41845_c0_g1	60S ribosomal protein L13a-4-like	260	10	1.34246e-38	9842	4	P:GO:0006412; F:GO:0003735; C:GO:0005829; C:GO:0015934	P:translation; F:structural constituent of ribosome; C:cytosol; C:large ribosomal subunit
[BLASTED, MAPPED, ANNOTATED]	TRINITY_DN44489_c0_g1	ubiquitin family protein	212	10	3.56677e-16	9189	6	P:GO:0006412; F:GO:0003729; F:GO:0003735; F:GO:0046872; C:GO:0005840; C:GO:0016021	P:translation; F:mRNA binding; F:structural constituent of ribosome; F:metal ion binding; C:ribosome; C:integral component of membrane
[BLASTED, MAPPED, ANNOTATED]	TRINITY_DN44802_c0_g1	guanine nucleotide-binding protein subunit beta-like protein	2050	10	0	9781	6	P:GO:0001934; P:GO:0072344; F:GO:0005080; F:GO:0043022; C:GO:0005829; C:GO:0015935	P:positive regulation of protein phosphorylation; P:rescue of stalled ribosome; F:protein kinase C binding; F:ribosome binding; C:cytosol; C:small ribosomal subunit
[BLASTED, MAPPED, ANNOTATED]	TRINITY_DN45023_c0_g1	60S ribosomal protein L18-2-like	212	10	2.27813e-23	9907	3	P:GO:0006412; F:GO:0003729; F:GO:0003735	P:translation; F:mRNA binding; F:structural constituent of ribosome
[BLASTED, MAPPED, ANNOTATED]	TRINITY_DN49161_c0_g1	NADH dehydrogenase [ubiquinone] iron-sulfur protein 4, mitochondrial-like	1162	10	3.06815e-85	9497	2	P:GO:0022900; C:GO:0005747	P:electron transport chain; C:mitochondrial respiratory chain complex I
[BLASTED, MAPPED, ANNOTATED]	TRINITY_DN51085_c0_g1	Cytochrome b5	1384	10	4.09886e-13	8129	4	F:GO:0020037; F:GO:0046872; C:GO:0016021; C:GO:0043231	F:heme binding; F:metal ion binding; C:integral component of membrane; C:intracellular membrane-bounded organelle
[BLASTED, MAPPED, ANNOTATED]	TRINITY_DN51200_c0_g1	serine--glyoxylate aminotransferase	655	10	6.70529e-32	9647	4	P:GO:0019265; F:GO:0004760; F:GO:0008453; C:GO:0005777	P:glycine biosynthetic process, by transamination of glyoxylate; F:serine-pyruvate transaminase activity; F:alanine-glyoxylate transaminase activity; C:peroxisome	EC:2.6.1.44; EC:2.6.1.51	Alanine--glyoxylate transaminase; Serine--pyruvate transaminase
[BLASTED, MAPPED, ANNOTATED]	TRINITY_DN58059_c0_g3	probable pyridoxal 5'-phosphate synthase subunit PDX1	1136	10	4.10642e-106	9912	4	P:GO:0006520; P:GO:0008615; P:GO:0042823; F:GO:0016843	P:cellular amino acid metabolic process; P:pyridoxine biosynthetic process; P:pyridoxal phosphate biosynthetic process; F:amine-lyase activity	EC:4.3.3	Carbon-nitrogen lyases
[BLASTED, MAPPED, ANNOTATED]	TRINITY_DN58663_c0_g1	elongation factor 1-alpha	321	10	3.56129e-48	9516	5	P:GO:0006414; F:GO:0003746; F:GO:0003924; F:GO:0005525; C:GO:0043231	P:translational elongation; F:translation elongation factor activity; F:GTPase activity; F:GTP binding; C:intracellular membrane-bounded organelle	EC:3.6.1	Acting on acid anhydrides
[BLASTED, MAPPED, ANNOTATED]	TRINITY_DN80814_c0_g1	hypothetical protein CFC21_076780	226	10	1.3434e-09	8602	4	F:GO:0005524; C:GO:0005737; C:GO:0005856; C:GO:0016021	F:ATP binding; C:cytoplasm; C:cytoskeleton; C:integral component of membrane
[BLASTED, MAPPED, ANNOTATED]	TRINITY_DN83959_c0_g1	dihydrofolate reductase	373	10	3.30037e-45	9062	2	F:GO:0016787; C:GO:0005737	F:hydrolase activity; C:cytoplasm	EC:3	Hydrolases
[BLASTED, MAPPED, ANNOTATED]	TRINITY_DN99781_c0_g1	ribulose-1,5-bisphosphate carboxylase/oxygenase large subunit	387	10	0.00135174	8184	5	P:GO:0019253; F:GO:0000287; F:GO:0004497; F:GO:0016984; C:GO:0009507	P:reductive pentose-phosphate cycle; F:magnesium ion binding; F:monooxygenase activity; F:ribulose-bisphosphate carboxylase activity; C:chloroplast	EC:4.1.1.39; EC:1	Ribulose-bisphosphate carboxylase; Oxidoreductases
[BLASTED, MAPPED, ANNOTATED]	TRINITY_DN128600_c0_g1	ascorbate peroxidase	346	10	1.41501e-13	9338	7	P:GO:0034599; P:GO:0098869; F:GO:0016688; F:GO:0020037; F:GO:0046872; C:GO:0005737; C:GO:0016021	P:cellular response to oxidative stress; P:cellular oxidant detoxification; F:L-ascorbate peroxidase activity; F:heme binding; F:metal ion binding; C:cytoplasm; C:integral component of membrane	EC:1.11.1.11	L-ascorbate peroxidase
[BLASTED, MAPPED, ANNOTATED]	TRINITY_DN128906_c0_g1	chlorophyll a/b-binding protein	290	10	2.14143e-42	9896	7	P:GO:0009416; P:GO:0009768; P:GO:0018298; F:GO:0016168; C:GO:0009522; C:GO:0009523; C:GO:0009535	P:response to light stimulus; P:photosynthesis, light harvesting in photosystem I; P:protein-chromophore linkage; F:chlorophyll binding; C:photosystem I; C:photosystem II; C:chloroplast thylakoid membrane
[BLASTED, MAPPED, ANNOTATED]	TRINITY_DN160598_c0_g1	S-adenosyl-L-homocysteine hydrolase	260	10	1.6367e-41	9256	2	P:GO:0006730; F:GO:0004013	P:one-carbon metabolic process; F:adenosylhomocysteinase activity	EC:3.3.1.1	Adenosylhomocysteinase
[BLASTED, MAPPED, ANNOTATED]	TRINITY_DN162409_c0_g1	ferredoxin--NADP(+) reductase	430	10	6.56709e-14	7328	2	F:GO:0016491; C:GO:0016020	F:oxidoreductase activity; C:membrane	EC:1	Oxidoreductases
[BLASTED, MAPPED, ANNOTATED]	TRINITY_DN164765_c0_g1	RNA-binding protein	273	10	4.56965e-19	9608	1	F:GO:0003723	F:RNA binding
[BLASTED, MAPPED, ANNOTATED]	TRINITY_DN172123_c0_g1	thioredoxin-like protein CDSP32, chloroplastic	202	10	1.17155e-32	9591	1	F:GO:0016671	F:oxidoreductase activity, acting on a sulfur group of donors, disulfide as acceptor	EC:1.8.4	Acting on a sulfur group of donors
[BLASTED, MAPPED, ANNOTATED]	TRINITY_DN173859_c0_g1	putative plastidic aldolase	242	10	2.8879e-28	9453	2	P:GO:0006096; F:GO:0004332	P:glycolytic process; F:fructose-bisphosphate aldolase activity	EC:4.1.2.13	Fructose-bisphosphate aldolase
[BLASTED, MAPPED, ANNOTATED]	TRINITY_DN189132_c0_g1	glycerate dehydrogenase	211	10	2.00985e-34	9686	3	F:GO:0008465; F:GO:0051287; C:GO:0016021	F:glycerate dehydrogenase activity; F:NAD binding; C:integral component of membrane	EC:1.1.1.29	Glycerate dehydrogenase
[BLASTED, MAPPED, ANNOTATED]	TRINITY_DN190692_c0_g1	serine hydroxymethyltransferase 4	234	10	6.67688e-37	9325	11	P:GO:0006565; P:GO:0019264; P:GO:0032259; P:GO:0035999; P:GO:0046655; F:GO:0004372; F:GO:0008168; F:GO:0008270; F:GO:0030170; F:GO:0070905; C:GO:0005737	P:L-serine catabolic process; P:glycine biosynthetic process from serine; P:methylation; P:tetrahydrofolate interconversion; P:folic acid metabolic process; F:glycine hydroxymethyltransferase activity; F:methyltransferase activity; F:zinc ion binding; F:pyridoxal phosphate binding; F:serine binding; C:cytoplasm	EC:2.1.2.1; EC:2.1.1	Glycine hydroxymethyltransferase; Transferring one-carbon groups
[BLASTED, MAPPED, ANNOTATED]	TRINITY_DN192351_c0_g1	ribulose-1,5-bisphosphate carboxylase/oxygenase large subunit	220	10	1.1389e-36	9907	5	P:GO:0019253; F:GO:0000287; F:GO:0004497; F:GO:0016984; C:GO:0009507	P:reductive pentose-phosphate cycle; F:magnesium ion binding; F:monooxygenase activity; F:ribulose-bisphosphate carboxylase activity; C:chloroplast	EC:4.1.1.39; EC:1	Ribulose-bisphosphate carboxylase; Oxidoreductases
[BLASTED, MAPPED, ANNOTATED]	TRINITY_DN194056_c0_g1	chlorophyll a/b-binding protein	290	10	2.43191e-05	9256	2	P:GO:0009765; C:GO:0016020	P:photosynthesis, light harvesting; C:membrane
[BLASTED, MAPPED, ANNOTATED]	TRINITY_DN208486_c0_g1	Pollen Ole e 1 allergen and extensin family protein	215	10	2.49662e-27	831	1	C:GO:0005615	C:extracellular space
[BLASTED, MAPPED, ANNOTATED]	TRINITY_DN229125_c0_g1	4-hydroxy-3-methylbut-2-enyl diphosphate reductase	217	10	6.66071e-29	9646	6	P:GO:0019288; P:GO:0050992; F:GO:0016740; F:GO:0046872; F:GO:0051539; F:GO:0051745	P:isopentenyl diphosphate biosynthetic process, methylerythritol 4-phosphate pathway; P:dimethylallyl diphosphate biosynthetic process; F:transferase activity; F:metal ion binding; F:4 iron, 4 sulfur cluster binding; F:4-hydroxy-3-methylbut-2-en-1-yl diphosphate reductase activity	EC:1.17.1; EC:2; EC:1.17.7.4	Acting on CH or CH(2) groups; Transferases; 4-hydroxy-3-methylbut-2-enyl diphosphate reductase
[BLASTED, MAPPED, ANNOTATED]	TRINITY_DN234511_c0_g1	Bifunctional inhibitor/lipid-transfer protein/seed storage 2S albumin superfamily protein	231	10	2.81168e-29	925	1	P:GO:0006869	P:lipid transport
[BLASTED, MAPPED, ANNOTATED]	TRINITY_DN241231_c1_g1	S-adenosyl-L-homocysteine hydrolase	285	10	3.45064e-34	8255	5	P:GO:0006641; P:GO:0006656; P:GO:0006730; P:GO:0019510; F:GO:0004013	P:triglyceride metabolic process; P:phosphatidylcholine biosynthetic process; P:one-carbon metabolic process; P:S-adenosylhomocysteine catabolic process; F:adenosylhomocysteinase activity	EC:3.3.1.1	Adenosylhomocysteinase
[BLASTED, MAPPED, ANNOTATED]	TRINITY_DN259208_c0_g1	oxygen-evolving enhancer protein 1, chloroplastic-like	250	10	5.81992e-31	928	3	P:GO:0010207; P:GO:0042549; C:GO:0009654	P:photosystem II assembly; P:photosystem II stabilization; C:photosystem II oxygen evolving complex
[BLASTED, MAPPED, ANNOTATED]	TRINITY_DN266015_c0_g1	Catalase isozyme C	207	10	1.36502e-30	9292	8	P:GO:0042542; P:GO:0042744; P:GO:0098869; F:GO:0004096; F:GO:0020037; F:GO:0046872; C:GO:0005777; C:GO:0005886	P:response to hydrogen peroxide; P:hydrogen peroxide catabolic process; P:cellular oxidant detoxification; F:catalase activity; F:heme binding; F:metal ion binding; C:peroxisome; C:plasma membrane	EC:1.11.1.6	Catalase
[BLASTED, MAPPED, ANNOTATED]	TRINITY_DN269609_c0_g1	malate dehydrogenase, glyoxysomal-like	219	10	5.85165e-29	8452	3	P:GO:0006099; P:GO:0006108; F:GO:0030060	P:tricarboxylic acid cycle; P:malate metabolic process; F:L-malate dehydrogenase activity	EC:1.1.1.37	Malate dehydrogenase
[BLASTED, MAPPED, ANNOTATED]	TRINITY_DN289150_c1_g1	chlorophyll a/b-binding protein	201	10	1.62255e-31	9554	7	P:GO:0009416; P:GO:0009768; P:GO:0018298; F:GO:0016168; C:GO:0009522; C:GO:0009523; C:GO:0009535	P:response to light stimulus; P:photosynthesis, light harvesting in photosystem I; P:protein-chromophore linkage; F:chlorophyll binding; C:photosystem I; C:photosystem II; C:chloroplast thylakoid membrane
[BLASTED, MAPPED, ANNOTATED]	TRINITY_DN293607_c0_g1	glutamine synthetase-like	218	10	1.76374e-34	9472	2	P:GO:0009399; F:GO:0004356	P:nitrogen fixation; F:glutamate-ammonia ligase activity	EC:6.3.1.2	Glutamine synthetase
[BLASTED, MAPPED, ANNOTATED]	TRINITY_DN300484_c0_g1	beta-amylase 1	233	10	1.31192e-21	8806	3	P:GO:0000272; F:GO:0016161; F:GO:0102229	P:polysaccharide catabolic process; F:beta-amylase activity; F:amylopectin maltohydrolase activity	EC:3.2.1.2	Beta-amylase
[BLASTED, MAPPED, ANNOTATED]	TRINITY_DN305783_c0_g1	40S ribosomal protein S12-like	236	10	1.61725e-35	9589	4	P:GO:0006412; F:GO:0003735; C:GO:0005737; C:GO:0005840	P:translation; F:structural constituent of ribosome; C:cytoplasm; C:ribosome
[BLASTED, MAPPED, ANNOTATED]	TRINITY_DN316244_c0_g1	caffeoyl-CoA O-methyltransferase	245	10	1.45081e-38	9635	4	P:GO:0009809; P:GO:0032259; F:GO:0042409; F:GO:0046872	P:lignin biosynthetic process; P:methylation; F:caffeoyl-CoA O-methyltransferase activity; F:metal ion binding	EC:2.1.1.104	Caffeoyl-CoA O-methyltransferase
[BLASTED, MAPPED, ANNOTATED]	TRINITY_DN322409_c0_g1	elongation factor 2	568	10	2.24491e-05	9571	10	P:GO:0006414; P:GO:0009631; F:GO:0003729; F:GO:0003746; F:GO:0003924; F:GO:0005525; F:GO:0043022; C:GO:0005737; C:GO:0043231; C:GO:1990904	P:translational elongation; P:cold acclimation; F:mRNA binding; F:translation elongation factor activity; F:GTPase activity; F:GTP binding; F:ribosome binding; C:cytoplasm; C:intracellular membrane-bounded organelle; C:ribonucleoprotein complex	EC:3.6.1	Acting on acid anhydrides
[BLASTED, MAPPED, ANNOTATED]	TRINITY_DN323458_c0_g1	nascent polypeptide-associated complex subunit beta-like	317	10	9.58273e-13	1000	4	C:GO:0005829; C:GO:0005854; C:GO:0016021; C:GO:0042788	C:cytosol; C:nascent polypeptide-associated complex; C:integral component of membrane; C:polysomal ribosome
[BLASTED, MAPPED, ANNOTATED]	TRINITY_DN332968_c0_g1	RHOMBOID-like protein 2	208	10	1.55272e-11	9381	3	P:GO:0006508; F:GO:0004252; C:GO:0016021	P:proteolysis; F:serine-type endopeptidase activity; C:integral component of membrane	EC:3.4.21	Acting on peptide bonds (peptidases)
[BLASTED, MAPPED, ANNOTATED]	TRINITY_DN333779_c0_g1	60S ribosomal protein L32-1	205	10	4.28904e-23	9509	4	P:GO:0006412; F:GO:0003735; C:GO:0005840; C:GO:0016021	P:translation; F:structural constituent of ribosome; C:ribosome; C:integral component of membrane
[BLASTED, MAPPED, ANNOTATED]	TRINITY_DN345634_c0_g1	Translation initiation factor SUI1 family protein	209	10	2.89555e-27	9667	3	P:GO:0006413; F:GO:0003723; F:GO:0003743	P:translational initiation; F:RNA binding; F:translation initiation factor activity
[BLASTED, MAPPED, ANNOTATED]	TRINITY_DN349241_c0_g1	14-3-3 protein 9	220	10	1.17354e-17	8952	1	C:GO:0016021	C:integral component of membrane
[BLASTED, MAPPED, ANNOTATED]	TRINITY_DN364572_c0_g1	ferredoxin-NADP[+]-oxidoreductase 2	299	10	1.20632e-43	9337	2	F:GO:0016491; C:GO:0016021	F:oxidoreductase activity; C:integral component of membrane	EC:1	Oxidoreductases
[BLASTED, MAPPED, ANNOTATED]	TRINITY_DN373343_c0_g1	probable calcium-binding protein CML49	202	10	2.33028e-33	9612	1	F:GO:0005509	F:calcium ion binding
[BLASTED, MAPPED, ANNOTATED]	TRINITY_DN385969_c0_g1	acyl carrier protein 4	249	10	1.09834e-38	9365	4	P:GO:0006633; F:GO:0000036; F:GO:0031177; C:GO:0009507	P:fatty acid biosynthetic process; F:acyl carrier activity; F:phosphopantetheine binding; C:chloroplast
[BLASTED, MAPPED, ANNOTATED]	TRINITY_DN391018_c1_g1	Thioredoxin superfamily protein	239	10	1.14847e-05	8474	1	F:GO:0016491	F:oxidoreductase activity	EC:1	Oxidoreductases
[BLASTED, MAPPED, ANNOTATED]	TRINITY_DN391324_c0_g1	calreticulin 3	495	10	1.67907e-08	9195	7	P:GO:0006457; P:GO:0030433; F:GO:0005509; F:GO:0030246; F:GO:0051082; C:GO:0005788; C:GO:0005789	P:protein folding; P:ubiquitin-dependent ERAD pathway; F:calcium ion binding; F:carbohydrate binding; F:unfolded protein binding; C:endoplasmic reticulum lumen; C:endoplasmic reticulum membrane
[BLASTED, MAPPED, ANNOTATED]	TRINITY_DN391673_c0_g1	omega-3 fatty acid desaturase, chloroplastic-like	204	10	2.62428e-18	8846	3	P:GO:0006629; F:GO:0016717; C:GO:0016021	P:lipid metabolic process; F:oxidoreductase activity, acting on paired donors, with oxidation of a pair of donors resulting in the reduction of molecular oxygen to two molecules of water; C:integral component of membrane	EC:1.14.19	Acting on paired donors, with incorporation or reduction of molecular oxygen. The oxygen incorporated need not be derived from O(2)
[BLASTED, MAPPED, ANNOTATED]	TRINITY_DN398024_c0_g1	cytochrome c	231	10	2.71896e-13	1000	7	P:GO:0010336; P:GO:0022900; F:GO:0009055; F:GO:0020037; F:GO:0046872; C:GO:0005758; C:GO:0070469	P:gibberellic acid homeostasis; P:electron transport chain; F:electron transfer activity; F:heme binding; F:metal ion binding; C:mitochondrial intermembrane space; C:respirasome	EC:1	Oxidoreductases
[BLASTED, MAPPED, ANNOTATED]	TRINITY_DN401543_c0_g1	caffeoylshikimate esterase-like	212	10	8.85589e-33	9757	3	F:GO:0003846; F:GO:0016298; C:GO:0016021	F:2-acylglycerol O-acyltransferase activity; F:lipase activity; C:integral component of membrane	EC:2.3.1.22; EC:3.1.1	2-acylglycerol O-acyltransferase; Acting on ester bonds
[BLASTED, MAPPED]	TRINITY_DN77_c0_g1	ubiquitin-conjugating enzyme 32	1722	10	4.75285e-121	6887	2	C:GO:0016020; C:GO:0016021	C:membrane; C:integral component of membrane
[BLASTED, MAPPED]	TRINITY_DN14_c0_g1	vacuolar protein sorting-associated protein 2 homolog 1-like	2390	10	4.02205e-51	7072	2	P:GO:0007034; C:GO:0005768	P:vacuolar transport; C:endosome
[BLASTED, MAPPED]	TRINITY_DN131_c0_g1	putative nuclease harbi1	515	10	1.50137e-29	6816	5	P:GO:0090305; F:GO:0004518; F:GO:0016787; F:GO:0046872; C:GO:0005634	P:nucleic acid phosphodiester bond hydrolysis; F:nuclease activity; F:hydrolase activity; F:metal ion binding; C:nucleus
[BLASTED, MAPPED]	TRINITY_DN155_c0_g1	mlp-like protein 31	1877	10	1.00148e-28	5489	1	P:GO:0006952	P:defense response
[BLASTED, MAPPED]	TRINITY_DN225_c0_g1	ethylene-responsive transcription factor RAP2-4-like	3079	10	6.80214e-36	7029	5	P:GO:0006355; P:GO:0006952; F:GO:0003677; F:GO:0003700; C:GO:0005634	P:regulation of transcription, DNA-templated; P:defense response; F:DNA binding; F:DNA-binding transcription factor activity; C:nucleus
[BLASTED, MAPPED]	TRINITY_DN231_c0_g1	Single-stranded nucleic acid binding R3H protein	1428	10	7.96373e-134	7179	1	F:GO:0003676	F:nucleic acid binding
[BLASTED, MAPPED]	TRINITY_DN576_c0_g1	adenosylhomocysteinase 2-like	4358	10	5.71687e-107	8268	2	P:GO:0006730; F:GO:0004013	P:one-carbon metabolic process; F:adenosylhomocysteinase activity
[BLASTED, MAPPED]	TRINITY_DN587_c0_g1	pectin acetylesterase 8-like	2849	10	0	8057	3	P:GO:0071555; F:GO:0016787; C:GO:0005576	P:cell wall organization; F:hydrolase activity; C:extracellular region
[BLASTED, MAPPED]	TRINITY_DN829_c0_g1	ethylene-responsive transcription factor RAP2-4-like	1806	10	1.10663e-106	7287	5	P:GO:0006355; P:GO:0006952; F:GO:0003677; F:GO:0003700; C:GO:0005634	P:regulation of transcription, DNA-templated; P:defense response; F:DNA binding; F:DNA-binding transcription factor activity; C:nucleus
[BLASTED, MAPPED]	TRINITY_DN1093_c0_g1	proline-rich family protein	1522	10	4.63786e-55	6476	2	P:GO:0061635; C:GO:0009535	P:regulation of protein complex stability; C:chloroplast thylakoid membrane
[BLASTED, MAPPED]	TRINITY_DN1077_c0_g1	auxin-induced protein 10a5	2682	10	7.25351e-25	7462	1	P:GO:0009733	P:response to auxin
[BLASTED, MAPPED]	TRINITY_DN1204_c0_g1	polyphenol oxidase I, chloroplastic-like	4508	10	4.62411e-115	6838	4	P:GO:0046148; F:GO:0004097; F:GO:0016491; F:GO:0046872	P:pigment biosynthetic process; F:catechol oxidase activity; F:oxidoreductase activity; F:metal ion binding
[BLASTED, MAPPED]	TRINITY_DN1239_c2_g1	Rossmann-fold superfamily protein	1035	10	3.11274e-41	5449	2	F:GO:0003824; F:GO:0016616	F:catalytic activity; F:oxidoreductase activity, acting on the CH-OH group of donors, NAD or NADP as acceptor
[BLASTED, MAPPED]	TRINITY_DN1252_c0_g2	DCD and Cell domain protein	625	10	1.25998e-12	7423	1	P:GO:0034976	P:response to endoplasmic reticulum stress
[BLASTED, MAPPED]	TRINITY_DN1336_c0_g1	peptide methionine sulfoxide reductase B5-like	1812	10	6.3098e-72	6044	6	P:GO:0006979; P:GO:0030091; F:GO:0016491; F:GO:0016671; F:GO:0033743; F:GO:0046872	P:response to oxidative stress; P:protein repair; F:oxidoreductase activity; F:oxidoreductase activity, acting on a sulfur group of donors, disulfide as acceptor; F:peptide-methionine (R)-S-oxide reductase activity; F:metal ion binding
[BLASTED, MAPPED]	TRINITY_DN1978_c0_g1	NAC domain-containing protein 2-like	2025	10	1.36096e-72	6848	2	P:GO:0006355; F:GO:0003677	P:regulation of transcription, DNA-templated; F:DNA binding
[BLASTED, MAPPED]	TRINITY_DN1936_c0_g1	formin-like protein 6	2347	10	8.5125e-55	7219	6	P:GO:0030036; P:GO:0045010; F:GO:0003779; F:GO:0051015; C:GO:0016020; C:GO:0016021	P:actin cytoskeleton organization; P:actin nucleation; F:actin binding; F:actin filament binding; C:membrane; C:integral component of membrane
[BLASTED, MAPPED]	TRINITY_DN2207_c1_g2	plasma membrane intrinsic protein 3	567	10	4.71749e-69	689	4	P:GO:0055085; F:GO:0015267; C:GO:0016020; C:GO:0016021	P:transmembrane transport; F:channel activity; C:membrane; C:integral component of membrane
[BLASTED, MAPPED]	TRINITY_DN2313_c2_g1	protein bfr2-like	652	10	1.87616e-19	5848	2	C:GO:0016020; C:GO:0016021	C:membrane; C:integral component of membrane
[BLASTED, MAPPED]	TRINITY_DN2974_c0_g1	ribosomal protein L12-A	1519	10	6.81666e-28	766	3	P:GO:0006412; F:GO:0003735; C:GO:0005840	P:translation; F:structural constituent of ribosome; C:ribosome
[BLASTED, MAPPED]	TRINITY_DN2925_c0_g2	MALE GAMETOPHYTE DEFECTIVE 1	1149	10	7.83431e-46	6358	1	P:GO:0009555	P:pollen development
[BLASTED, MAPPED]	TRINITY_DN3258_c2_g1	O-fucosyltransferase family protein	3366	10	0	7599	2	P:GO:0006004; F:GO:0016740	P:fucose metabolic process; F:transferase activity
[BLASTED, MAPPED]	TRINITY_DN3587_c0_g1	hypothetical protein C2S53_001461	2162	10	4.39052e-118	7357	2	C:GO:0016020; C:GO:0016021	C:membrane; C:integral component of membrane
[BLASTED, MAPPED]	TRINITY_DN3844_c0_g1	mediator of RNA polymerase II transcription subunit 15a-like protein	2336	10	2.65795e-22	7728	6	P:GO:0006355; P:GO:0045893; F:GO:0003712; F:GO:0003713; F:GO:0031490; C:GO:0005634	P:regulation of transcription, DNA-templated; P:positive regulation of transcription, DNA-templated; F:transcription coregulator activity; F:transcription coactivator activity; F:chromatin DNA binding; C:nucleus
[BLASTED, MAPPED]	TRINITY_DN3919_c0_g1	scarecrow-like protein 1	3686	10	0	7762	4	P:GO:0006355; F:GO:0000976; F:GO:0003700; C:GO:0005634	P:regulation of transcription, DNA-templated; F:transcription cis-regulatory region binding; F:DNA-binding transcription factor activity; C:nucleus
[BLASTED, MAPPED]	TRINITY_DN4345_c0_g1	uncharacterized protein LOC121761518	986	10	9.80542e-48	616	2	C:GO:0016020; C:GO:0016021	C:membrane; C:integral component of membrane
[BLASTED, MAPPED]	TRINITY_DN4664_c0_g1	Translation protein SH3-like family protein	1487	10	5.14334e-31	6662	4	P:GO:0006412; F:GO:0003735; C:GO:0005829; C:GO:0005840	P:translation; F:structural constituent of ribosome; C:cytosol; C:ribosome
[BLASTED, MAPPED]	TRINITY_DN5366_c0_g1	protein DOWNSTREAM OF FLC-like	973	10	6.74152e-26	6705	1	C:GO:0005615	C:extracellular space
[BLASTED, MAPPED]	TRINITY_DN6583_c0_g1	protein LNK2 isoform X1	3487	10	1.76687e-135	7725	2	P:GO:0006355; P:GO:0007623	P:regulation of transcription, DNA-templated; P:circadian rhythm
[BLASTED, MAPPED]	TRINITY_DN6790_c0_g1	hypothetical protein C2S52_018680	1545	10	3.81466e-57	6655	2	C:GO:0016020; C:GO:0016021	C:membrane; C:integral component of membrane
[BLASTED, MAPPED]	TRINITY_DN7439_c0_g1	calcium-binding protein CBP-like	1136	10	6.17514e-29	6971	2	F:GO:0005509; F:GO:0046872	F:calcium ion binding; F:metal ion binding
[BLASTED, MAPPED]	TRINITY_DN7561_c0_g1	lipid transfer protein 12	1514	10	4.0018e-20	5312	2	P:GO:0006869; F:GO:0008289	P:lipid transport; F:lipid binding
[BLASTED, MAPPED]	TRINITY_DN8301_c0_g1	E3 ubiquitin-protein ligase RZF1-like	2931	10	9.76949e-109	7552	3	P:GO:0016567; F:GO:0046872; F:GO:0061630	P:protein ubiquitination; F:metal ion binding; F:ubiquitin protein ligase activity
[BLASTED, MAPPED]	TRINITY_DN12889_c0_g1	thioredoxin F-type 1	1639	10	2.02689e-53	7149	2	F:GO:0016491; F:GO:0016656	F:oxidoreductase activity; F:monodehydroascorbate reductase (NADH) activity
[BLASTED, MAPPED]	TRINITY_DN14266_c0_g1	1,2-dihydroxy-3-keto-5-methylthiopentene dioxygenase 1	2530	10	1.68274e-64	635	10	P:GO:0008652; P:GO:0009086; P:GO:0019509; F:GO:0005506; F:GO:0010309; F:GO:0016491; F:GO:0046872; F:GO:0051213; C:GO:0005634; C:GO:0005737	P:cellular amino acid biosynthetic process; P:methionine biosynthetic process; P:L-methionine salvage from methylthioadenosine; F:iron ion binding; F:acireductone dioxygenase [iron(II)-requiring] activity; F:oxidoreductase activity; F:metal ion binding; F:dioxygenase activity; C:nucleus; C:cytoplasm
[BLASTED, MAPPED]	TRINITY_DN14878_c0_g1	nodulin-related protein 1-like	1287	10	2.39128e-09	711	2	P:GO:0009408; P:GO:0010115	P:response to heat; P:regulation of abscisic acid biosynthetic process
[BLASTED, MAPPED]	TRINITY_DN15879_c1_g1	Sec14p-like phosphatidylinositol transfer family protein	2323	10	3.28118e-62	9009	1	C:GO:0016020	C:membrane
[BLASTED, MAPPED]	TRINITY_DN25532_c0_g1	28 kDa heat- and acid-stable phosphoprotein-like	1209	10	1.13928e-28	6906	3	P:GO:0016310; F:GO:0016301; C:GO:0005829	P:phosphorylation; F:kinase activity; C:cytosol
[BLASTED, MAPPED]	TRINITY_DN28777_c1_g1	transmembrane protein 256 homolog	888	10	3.56561e-12	5286	2	C:GO:0016020; C:GO:0016021	C:membrane; C:integral component of membrane
[BLASTED, MAPPED]	TRINITY_DN72924_c0_g1	40S ribosomal protein S8 isoform 3	608	4	10.3159	9022	3	P:GO:0006412; F:GO:0003735; C:GO:0005840	P:translation; F:structural constituent of ribosome; C:ribosome
[BLASTED, MAPPED]	TRINITY_DN142200_c0_g1	beta-amylase Tri a 17-like	216	10	1.13371	9688	16	P:GO:0000272; P:GO:0005975; P:GO:0008152; P:GO:0009767; P:GO:0015979; F:GO:0005509; F:GO:0016161; F:GO:0016787; F:GO:0016798; F:GO:0045156; F:GO:0102229; C:GO:0009507; C:GO:0009523; C:GO:0009579; C:GO:0009654; C:GO:0019898	P:polysaccharide catabolic process; P:carbohydrate metabolic process; P:metabolic process; P:photosynthetic electron transport chain; P:photosynthesis; F:calcium ion binding; F:beta-amylase activity; F:hydrolase activity; F:hydrolase activity, acting on glycosyl bonds; F:electron transporter, transferring electrons within the cyclic electron transport pathway of photosynthesis activity; F:amylope…
[BLASTED, MAPPED]	TRINITY_DN180673_c0_g1	transcription elongation factor-like protein	270	5	0.290511	877	2	F:GO:0046872; C:GO:0005634	F:metal ion binding; C:nucleus
[BLASTED, MAPPED]	TRINITY_DN184438_c0_g1	protein BOLA2	220	10	0.219795	9038	6	P:GO:0006879; P:GO:0097428; F:GO:0051536; F:GO:0051537; C:GO:0005634; C:GO:0005829	P:cellular iron ion homeostasis; P:protein maturation by iron-sulfur cluster transfer; F:iron-sulfur cluster binding; F:2 iron, 2 sulfur cluster binding; C:nucleus; C:cytosol
[BLASTED]	TRINITY_DN79_c0_g1	protein EARLY RESPONSIVE TO DEHYDRATION 15-like	1157	10	4.65771e-33	6937
[BLASTED]	TRINITY_DN17_c0_g1	ADP,ATP carrier protein 1, mitochondrial-like	1684	10	0	9527
[BLASTED]	TRINITY_DN164_c0_g1	desiccation-related protein PCC13-62-like	3779	10	1.34104e-150	8303
[BLASTED]	TRINITY_DN111_c0_g1	Ribosomal protein L1p/L10e family	2179	10	2.31326e-63	8652
[BLASTED]	TRINITY_DN191_c0_g1	lysine ketoglutarate reductase trans-splicing-like protein	4905	10	0	9316
[BLASTED]	TRINITY_DN119_c0_g1	scarecrow-like protein 13	1969	10	3.14093e-129	956
[BLASTED]	TRINITY_DN159_c0_g1	pentatricopeptide repeat-containing protein At5g61400-like	3811	10	0	8223
[BLASTED]	TRINITY_DN278_c1_g1	FCS-Like Zinc finger 6-like	1245	10	1.09235e-30	6933
[BLASTED]	TRINITY_DN224_c0_g1	protein BPS1, chloroplastic-like	2649	10	7.48204e-97	8981
[BLASTED]	TRINITY_DN359_c0_g1	WRKY DNA-binding transcription factor 70-like	2337	10	2.70203e-69	799
[BLASTED]	TRINITY_DN300_c0_g1	UV-B-induced protein At3g17800, chloroplastic-like	2387	10	3.81185e-136	7557
[BLASTED]	TRINITY_DN323_c0_g1	Tetratricopeptide repeat superfamily protein	2370	10	0	8445
[BLASTED]	TRINITY_DN330_c0_g1	ABC1 family protein	3438	10	0	9049
[BLASTED]	TRINITY_DN303_c0_g1	regulator of nonsense transcripts UPF3-like isoform X1	2581	10	0	887
[BLASTED]	TRINITY_DN397_c0_g1	40S ribosomal protein S3a-like	1378	10	7.93496e-131	9683
[BLASTED]	TRINITY_DN425_c0_g1	60S ribosomal protein L7-2-like	1831	10	1.21238e-46	6896
[BLASTED]	TRINITY_DN482_c0_g1	exocyst subunit exo70 family protein B1	2792	10	0	8627
[BLASTED]	TRINITY_DN575_c0_g1	protein EARLY RESPONSIVE TO DEHYDRATION 15 isoform X1	2085	10	7.43489e-26	8274
[BLASTED]	TRINITY_DN651_c0_g1	wound-induced protein 1	1752	10	7.44691e-83	8284
[BLASTED]	TRINITY_DN631_c0_g1	putative E3 ubiquitin-protein ligase XBAT35 isoform X1	1678	10	1.61666e-83	908
[BLASTED]	TRINITY_DN664_c1_g1	metacaspase 5	1276	10	9.09997e-66	8985
[BLASTED]	TRINITY_DN658_c1_g1	uncharacterized WD repeat-containing protein C2A9.03	2271	10	2.21062e-128	8598
[BLASTED]	TRINITY_DN771_c0_g1	protein HIGH CHLOROPHYLL FLUORESCENCE PHENOTYPE 173, chloroplastic-like	2724	10	0	6909
[BLASTED]	TRINITY_DN773_c0_g1	Proteasome component domain protein	1735	10	5.64224e-165	9495
[BLASTED]	TRINITY_DN851_c0_g1	mitochondrial import inner membrane translocase subunit Tim9	1459	10	4.34766e-42	9845
[BLASTED]	TRINITY_DN885_c0_g1	myb-binding protein 1A-like protein	5315	10	0	9201
[BLASTED]	TRINITY_DN1149_c1_g1	general regulatory factor 2	1491	10	2.18359e-82	986
[BLASTED]	TRINITY_DN1250_c0_g1	probable voltage-gated potassium channel subunit beta	1777	10	0	9697
[BLASTED]	TRINITY_DN1258_c1_g1	interferon-related developmental regulator family protein / IFRD protein family	2802	10	0	9049
[BLASTED]	TRINITY_DN1323_c1_g1	uncharacterized protein LOC121811343	2124	10	4.02371e-15	7853
[BLASTED]	TRINITY_DN1308_c0_g1	HSP20-like chaperones superfamily protein	1872	10	2.42352e-104	9497
[BLASTED]	TRINITY_DN1570_c0_g1	probable ribosome biogenesis protein RLP24	1427	10	2.07607e-94	8773
[BLASTED]	TRINITY_DN1511_c1_g1	hypothetical protein C2S52_013631	1358	10	4.70489e-17	5359
[BLASTED]	TRINITY_DN1515_c0_g1	major allergen Pru ar 1-like	1799	10	2.39128e-33	671
[BLASTED]	TRINITY_DN1582_c1_g1	Leucine-rich repeat family protein	1705	10	7.57265e-52	6369
[BLASTED]	TRINITY_DN1517_c0_g1	kinase superfamily with octicosapeptide/Phox/Bem1p domain-containing protein	7489	10	0	8053
[BLASTED]	TRINITY_DN1615_c0_g1	hypersensitive-induced response protein-like protein 1	1379	10	2.52382e-122	8036
[BLASTED]	TRINITY_DN1601_c0_g1	chaperone protein dnaJ 11, chloroplastic-like	1982	10	2.11506e-47	8583
[BLASTED]	TRINITY_DN1759_c0_g1	mitogen-activated protein kinase kinase kinase YODA-like	4407	10	0	9372
[BLASTED]	TRINITY_DN1754_c0_g1	metalloendoproteinase 3-MMP-like	2045	10	8.40447e-53	8228
[BLASTED]	TRINITY_DN1725_c0_g1	translationally-controlled tumor protein homolog	2127	10	2.81747e-68	6903
[BLASTED]	TRINITY_DN1827_c0_g1	neurofilament heavy polypeptide-like	1263	10	1.59142e-45	762
[BLASTED]	TRINITY_DN1853_c0_g1	senescence-inducible chloroplast stay-green protein	2397	10	2.56029e-80	8145
[BLASTED]	TRINITY_DN2072_c0_g1	NHL domain-containing protein	1028	10	4.51771e-38	6946
[BLASTED]	TRINITY_DN2399_c0_g1	Hypothetical predicted protein	1510	10	5.98154e-11	9449
[BLASTED]	TRINITY_DN2302_c1_g1	pheophytinase, chloroplastic	1740	10	0	8735
[BLASTED]	TRINITY_DN2452_c0_g1	enhancer of mRNA-decapping protein 1-like	1902	9	1.05879e-26	7312
[BLASTED]	TRINITY_DN2585_c0_g1	troponin T, fast skeletal muscle	2972	10	1.63351e-97	9645
[BLASTED]	TRINITY_DN2773_c0_g1	hypothetical protein C2S52_022312	2122	10	4.56908e-64	5932
[BLASTED]	TRINITY_DN2779_c0_g1	transcription factor MYB73-like	1948	10	8.80666e-120	8141
[BLASTED]	TRINITY_DN2801_c1_g1	Remorin family protein	675	10	5.63291e-16	8296
[BLASTED]	TRINITY_DN2989_c0_g1	ACT domain repeat 6	2834	10	0	9555
[BLASTED]	TRINITY_DN2933_c0_g1	nascent polypeptide-associated complex subunit beta-like	1519	10	4.19107e-32	7009
[BLASTED]	TRINITY_DN3024_c0_g2	nuclear transport factor 2-like	2326	10	0	8989
[BLASTED]	TRINITY_DN3246_c0_g1	disease resistance protein Pik-1-like	1975	10	3.05929e-45	8066
[BLASTED]	TRINITY_DN3301_c0_g1	heparan-sulfate 6-O-sulfotransferase 3-like	1480	10	1.97675e-18	9081
[BLASTED]	TRINITY_DN3477_c0_g1	ribosomal protein L23AB	1083	10	2.02769e-49	9562
[BLASTED]	TRINITY_DN3569_c0_g1	cAMP-regulated phosphoprotein 19-related protein	1319	10	1.53e-29	665
[BLASTED]	TRINITY_DN3583_c0_g1	putative F-box/LRR-repeat protein at4g15060	5322	10	3.25064e-147	7065
[BLASTED]	TRINITY_DN3593_c0_g1	hypothetical protein C2S51_034224	1275	10	6.19383e-109	8581
[BLASTED]	TRINITY_DN3538_c0_g1	Ribosomal protein S7e family protein	1166	10	1.42802e-117	9508
[BLASTED]	TRINITY_DN3616_c0_g1	plastid transcriptionally active 16	2293	10	7.01292e-154	8322
[BLASTED]	TRINITY_DN3734_c0_g1	thylakoid rhodanese-like protein	2222	10	1.01283e-166	7143
[BLASTED]	TRINITY_DN3831_c0_g1	peptidyl-prolyl cis-trans isomerase G	2599	10	1.08303e-40	841
[BLASTED]	TRINITY_DN3825_c0_g1	14-3-3-like protein GF14 iota	1973	10	1.62642e-117	9725
[BLASTED]	TRINITY_DN4085_c0_g1	Serine/Threonine-kinase	2775	10	2.20947e-164	8145
[BLASTED]	TRINITY_DN4002_c0_g1	seed maturation-like protein	1747	10	0	8175
[BLASTED]	TRINITY_DN4040_c2_g1	ribulose bisphosphate carboxylase/oxygenase activase	647	10	1.72505e-31	7443
[BLASTED]	TRINITY_DN4212_c0_g1	RUB1 conjugating enzyme 1	1153	10	2.30689e-122	9842
[BLASTED]	TRINITY_DN4201_c0_g1	NAC domain-containing protein 53-like isoform X2	4222	10	0	8218
[BLASTED]	TRINITY_DN4386_c0_g1	CASP-like protein	1150	10	0.33794	6907
[BLASTED]	TRINITY_DN4448_c0_g1	protein BPS1, chloroplastic-like	1033	10	6.75195e-61	722
[BLASTED]	TRINITY_DN4414_c0_g1	hypothetical protein C2S51_023872	4418	10	0	7996
[BLASTED]	TRINITY_DN4516_c0_g1	CXXC motif containing zinc binding protein-like	1639	10	1.84424e-89	9237
[BLASTED]	TRINITY_DN4600_c0_g1	Calcium-dependent lipid-binding family protein	225	10	1.90545e-11	887
[BLASTED]	TRINITY_DN4715_c0_g1	DUF1677 family protein	1384	10	5.42313e-55	7879
[BLASTED]	TRINITY_DN5163_c1_g1	protein PLASTID MOVEMENT IMPAIRED 1-RELATED 1-like	6296	10	0	7289
[BLASTED]	TRINITY_DN5285_c0_g1	hypothetical protein BUALT_Bualt12G0043800	1773	10	2.14212	5534
[BLASTED]	TRINITY_DN5443_c0_g1	Hypothetical predicted protein	1134	10	2.32589e-41	8469
[BLASTED]	TRINITY_DN5423_c0_g1	Ankyrin repeat family protein	5636	10	0	9526
[BLASTED]	TRINITY_DN5423_c1_g1	transcription factor MYB8-like	3153	10	4.32092e-87	738
[BLASTED]	TRINITY_DN5603_c0_g1	basic leucine zipper and W2 domain-containing protein 2-like	1595	10	0	9716
[BLASTED]	TRINITY_DN5623_c0_g1	hypothetical protein C2S51_017901	1290	10	3.26902e-42	6621
[BLASTED]	TRINITY_DN5741_c0_g1	DUF789 domain-containing protein	1962	10	3.89642e-38	6547
[BLASTED]	TRINITY_DN5776_c0_g1	tetratricopeptide repeat protein	1887	10	5.04219e-53	8478
[BLASTED]	TRINITY_DN6138_c0_g1	Hypothetical predicted protein	1342	10	6.62863e-72	9353
[BLASTED]	TRINITY_DN6166_c0_g1	ribosomal protein S7	245	10	2.60643e-39	918
[BLASTED]	TRINITY_DN6241_c1_g1	ATP-dependent RNA helicase	987	10	5.31586e-32	881
[BLASTED]	TRINITY_DN6492_c0_g1	uncharacterized protein LOC121783232	1210	10	4.36846e-64	8358
[BLASTED]	TRINITY_DN6488_c0_g1	alpha/beta-Hydrolases superfamily protein	1579	10	7.54193e-45	769
[BLASTED]	TRINITY_DN6532_c0_g1	WRKY transcription factor	2941	10	0	8285
[BLASTED]	TRINITY_DN6697_c0_g1	14-3-3-like protein 16R	1847	10	5.13862e-120	952
[BLASTED]	TRINITY_DN6662_c0_g1	ARM-repeat/Tetratricopeptide repeat protein	3969	10	0	9288
[BLASTED]	TRINITY_DN6836_c0_g1	protein TIFY 7-like isoform X2	1668	10	1.31319e-93	7678
[BLASTED]	TRINITY_DN6812_c0_g1	auxin-responsive protein IAA9-like	1623	10	0	8345
[BLASTED]	TRINITY_DN7315_c0_g1	AUX/IAA transcriptional regulator family protein	221	10	8.42192e-26	808
[BLASTED]	TRINITY_DN7682_c0_g1	Stress responsive alpha-beta barrel domain protein	1332	10	4.06168e-29	7266
[BLASTED]	TRINITY_DN8585_c1_g1	Tetratricopeptide repeat superfamily protein	3614	10	1.32254e-109	8543
[BLASTED]	TRINITY_DN8618_c0_g1	oxidoreductase superfamily protein	399	10	1.0626e-44	7454
[BLASTED]	TRINITY_DN8949_c0_g1	uncharacterized protein LOC121811002	1524	10	3.53959e-69	8838
[BLASTED]	TRINITY_DN8997_c0_g1	protein EARLY RESPONSIVE TO DEHYDRATION 15-like	235	10	8.35474e-24	8808
[BLASTED]	TRINITY_DN9482_c0_g1	light-induced protein, chloroplastic-like	1482	10	4.32781e-149	7493
[BLASTED]	TRINITY_DN9907_c0_g1	DUF1677 family protein	1130	10	4.60843e-58	8758
[BLASTED]	TRINITY_DN10249_c0_g1	51 kDa subunit of complex I	2258	10	0	9916
[BLASTED]	TRINITY_DN10263_c0_g1	SSUH2-like protein	1300	10	5.83575e-43	8223
[BLASTED]	TRINITY_DN11145_c0_g1	hypothetical protein SASPL_149291	973	10	1.14877e-19	7578
[BLASTED]	TRINITY_DN11259_c0_g1	40S ribosomal S26-3-like	381	5	28.5541	8214
[BLASTED]	TRINITY_DN11688_c0_g1	hypothetical protein C2S52_010406	1389	10	1.53861e-88	6866
[BLASTED]	TRINITY_DN11691_c0_g1	uncharacterized protein At2g23090-like	1093	10	3.24353e-19	6064
[BLASTED]	TRINITY_DN12342_c0_g1	carrot EP3-3 chitinase-like protein	1944	10	1.24651e-131	7726
[BLASTED]	TRINITY_DN15023_c0_g1	nucleoside diphosphate kinase	903	10	2.26338e-53	966
[BLASTED]	TRINITY_DN15632_c0_g1	peroxisomal 3-ketoacyl-CoA thiolase 3	2178	10	0	8482
[BLASTED]	TRINITY_DN15656_c0_g1	stem-specific protein TSJT1-like	2167	10	2.55182e-118	9674
[BLASTED]	TRINITY_DN16512_c0_g1	Hypothetical predicted protein	1277	10	9.90103e-36	5601
[BLASTED]	TRINITY_DN18113_c0_g1	decapping 1	2044	10	6.75705e-175	8908
[BLASTED]	TRINITY_DN22044_c0_g1	2-oxoglutarate dehydrogenase, mitochondrial-like	3633	10	0	9686
[BLASTED]	TRINITY_DN22740_c0_g1	late embryogenesis abundant protein At5g17165-like	1203	10	4.45898e-30	6354
[BLASTED]	TRINITY_DN24014_c0_g1	malate dehydrogenase-like	1562	10	0	9753
[BLASTED]	TRINITY_DN25943_c0_g1	14 kDa proline-rich protein DC2.15-like	916	10	4.04477e-25	9244
[BLASTED]	TRINITY_DN28234_c0_g1	hypothetical protein SASPL_145363	440	1	75.4167	8235
[BLASTED]	TRINITY_DN29730_c0_g1	pre-rRNA-processing protein TSR2-like	1230	10	9.95022e-61	8911
[BLASTED]	TRINITY_DN31685_c0_g1	putative leucine-rich repeat protein	770	1	63.8987	1000
[BLASTED]	TRINITY_DN35199_c0_g1	Cystathionine beta-synthase family protein	2004	10	2.6255e-78	6311
[BLASTED]	TRINITY_DN36365_c0_g1	chitin-inducible gibberellin-responsive protein 1-like	232	6	0.0281526	6477
[BLASTED]	TRINITY_DN37001_c0_g1	protein LNK4-like isoform X1	1854	10	2.3427e-82	6107
[BLASTED]	TRINITY_DN46512_c0_g1	uncharacterized protein LOC121748170 isoform X1	1484	10	4.56908e-23	9381
[BLASTED]	TRINITY_DN69109_c0_g1	hypothetical protein C2S51_020605	501	6	0.000144821	8043
[BLASTED]	TRINITY_DN82506_c0_g1	transcription factor MYB44-like	239	10	4.68658e-13	9361
[BLASTED]	TRINITY_DN91097_c0_g1	60S ribosomal protein L13-1-like	323	10	3.85772e-11	9449
[BLASTED]	TRINITY_DN156086_c1_g1	lipocalin family protein	259	10	5.31919e-20	8694
[BLASTED]	TRINITY_DN161010_c0_g1	TIFY domain/Divergent CCT motif family protein	226	8	3.86746e-10	7335
[BLASTED]	TRINITY_DN197734_c0_g1	uncharacterized protein LOC121810361	303	10	1.63965e-17	9174
[BLASTED]	TRINITY_DN203751_c0_g1	hypothetical protein C2S52_016874	214	10	1.04869e-15	8583
[BLASTED]	TRINITY_DN234242_c0_g1	Hypothetical predicted protein	230	1	0.00195127	8095
[BLASTED]	TRINITY_DN279733_c0_g1	hypothetical protein SASPL_153584	208	10	7.43685e-10	6989
[NO-BLAST]	TRINITY_DN79_c1_g1	---NA---	365
[NO-BLAST]	TRINITY_DN128_c1_g1	---NA---	2618
[NO-BLAST]	TRINITY_DN1439_c0_g1	---NA---	868
[NO-BLAST]	TRINITY_DN1612_c0_g1	---NA---	788
[NO-BLAST]	TRINITY_DN2296_c0_g1	---NA---	598
[NO-BLAST]	TRINITY_DN3920_c1_g1	---NA---	649
[NO-BLAST]	TRINITY_DN4897_c0_g1	---NA---	1725
[NO-BLAST]	TRINITY_DN5090_c0_g1	---NA---	786
[NO-BLAST]	TRINITY_DN5054_c3_g1	---NA---	203
[NO-BLAST]	TRINITY_DN5985_c0_g1	---NA---	975
[NO-BLAST]	TRINITY_DN7475_c0_g1	---NA---	270
[NO-BLAST]	TRINITY_DN9749_c0_g1	---NA---	701
[NO-BLAST]	TRINITY_DN12361_c1_g1	---NA---	638
[NO-BLAST]	TRINITY_DN16736_c0_g1	---NA---	223
[NO-BLAST]	TRINITY_DN26483_c0_g1	---NA---	940
[NO-BLAST]	TRINITY_DN61911_c0_g1	---NA---	394
[NO-BLAST]	TRINITY_DN66605_c0_g1	---NA---	212
[NO-BLAST]	TRINITY_DN146915_c1_g1	---NA---	222
[NO-BLAST]	TRINITY_DN157913_c0_g1	---NA---	255
[NO-BLAST]	TRINITY_DN221021_c0_g1	---NA---	211
[NO-BLAST]	TRINITY_DN266905_c0_g1	---NA---	264
[NO-BLAST]	TRINITY_DN375701_c0_g1	---NA---	227
[NO-BLAST]	TRINITY_DN398230_c0_g1	---NA---	255
[NO-BLAST]	TRINITY_DN413616_c0_g1	---NA---	266
