# Supplementary material for: Whole Transcriptome Sequencing Unveils the Genomic Determinants of Putative Somaclonal Variation in Mint (Mentha L.)
Source: Int J Mol Sci. 2022 May 10;23(10):5291. doi: 10.3390/ijms23105291 (PMC9141282; doi:10.3390/ijms23105291)
Supplement: Supplementary file 1 [file ijms-23-05291-s001.zip › Submitted_Supp_v3/Table S5.xlsx]

## Sheet: blast2go_kegg
Enzyme	Pathway	Pathway ID	#Enzs in Pathway	#Seqs in Pathway	Transcripts
ec:2.1.1.14 - S-methyltransferase	Cysteine and methionine metabolism, Selenocompound metabolism	map00270, map00450	13, 3	1	TRINITY_DN5697_c0_g1
ec:3.7.1.2 - beta-diketonase	Styrene degradation, Tyrosine metabolism	map00643, map00350	2, 7	1	TRINITY_DN15647_c0_g1
ec:2.6.1.5 - transaminase	Phenylalanine metabolism, Tyrosine metabolism, Cysteine and methionine metabolism, Phenylalanine, tyrosine and tryptophan biosynthesis, Novobiocin biosynthesis, Ubiquinone and other terpenoid-quinone biosynthesis, Isoquinoline alkaloid biosynthesis, Tropane, piperidine and pyridine alkaloid biosynthesis	map00360, map00350, map00270, map00400, map00401, map00130, map00950, map00960	5, 7, 13, 7, 1, 5, 2, 2	1	TRINITY_DN411_c0_g1
ec:3.1.3.2 - phosphatase	Riboflavin metabolism, Thiamine metabolism	map00740, map00730	1, 2	1	TRINITY_DN2453_c0_g1
ec:1.6.2.2 - reductase	Amino sugar and nucleotide sugar metabolism	map00520	7	1	TRINITY_DN22_c0_g1
ec:3.1.1.11 - pectin demethoxylase	Pentose and glucuronate interconversions	map00040	4	1	TRINITY_DN2238_c0_g1
ec:3.1.1.3 - lipase	Glycerolipid metabolism	map00561	6	1	TRINITY_DN794_c0_g1
ec:1.1.1.284 - dehydrogenase	Methane metabolism	map00680	10	1	TRINITY_DN997_c0_g1
ec:1.1.1.237 - reductase	Phenylalanine metabolism, Tyrosine metabolism, Ubiquinone and other terpenoid-quinone biosynthesis, Tropane, piperidine and pyridine alkaloid biosynthesis	map00360, map00350, map00130, map00960	5, 7, 5, 2	1	TRINITY_DN4555_c0_g1
ec:1.11.2.3 - seed peroxygenase	Cutin, suberine and wax biosynthesis	map00073	1	1	TRINITY_DN7_c0_g1
ec:4.2.3.4 - synthase	Phenylalanine, tyrosine and tryptophan biosynthesis	map00400	7	1	TRINITY_DN1907_c0_g1
ec:2.2.1.1 - glycolaldehydetransferase	Carbon fixation in photosynthetic organisms, Biosynthesis of ansamycins, Pentose phosphate pathway	map00710, map01051, map00030	13, 1, 6	1	TRINITY_DN3449_c0_g1
ec:5.3.1.1 - isomerase	Fructose and mannose metabolism, Inositol phosphate metabolism, Carbon fixation in photosynthetic organisms, Glycolysis / Gluconeogenesis	map00051, map00562, map00710, map00010	4, 4, 13, 16	1	TRINITY_DN54_c0_g1
ec:2.3.1.61 - succinyltransferase	Citrate cycle (TCA cycle), Lysine degradation, Tryptophan metabolism	map00020, map00310, map00380	7, 2, 5	1	TRINITY_DN5864_c0_g1
ec:4.4.1.5 - lyase	Pyruvate metabolism	map00620	12	1	TRINITY_DN4913_c0_g1
ec:4.3.1.25 - ammonia-lyase	Phenylalanine metabolism, Phenylpropanoid biosynthesis	map00360, map00940	5, 5	1	TRINITY_DN569_c0_g1
ec:3.2.1.26 - invertase	Starch and sucrose metabolism, Galactose metabolism	map00500, map00052	8, 8	1	TRINITY_DN1484_c0_g1
ec:1.1.1.195 - dehydrogenase	Phenylpropanoid biosynthesis	map00940	5	1	TRINITY_DN35837_c0_g1
ec:1.11.1.11 - peroxidase	Ascorbate and aldarate metabolism, Glutathione metabolism	map00053, map00480	4, 4	2	TRINITY_DN8328_c2_g1, TRINITY_DN128600_c0_g1
ec:1.14.13.122 - oxygenase	Porphyrin metabolism	map00860	4	1	TRINITY_DN6801_c0_g1
ec:4.2.1.11 - hydratase	Glycolysis / Gluconeogenesis, Methane metabolism	map00010, map00680	16, 10	1	TRINITY_DN3098_c0_g2
ec:1.6.5.2 - dehydrogenase (quinone)	Ubiquinone and other terpenoid-quinone biosynthesis	map00130	5	1	TRINITY_DN1703_c0_g1
ec:1.17.7.1 - synthase (ferredoxin)	Terpenoid backbone biosynthesis	map00900	7	1	TRINITY_DN931_c0_g1
ec:7.1.1.2 - reductase (H+-translocating)	Oxidative phosphorylation	map00190	7	1	TRINITY_DN1703_c0_g1
ec:2.5.1.29 - diphosphate synthase	Terpenoid backbone biosynthesis	map00900	7	1	TRINITY_DN487_c0_g1
ec:1.3.1.33 - reductase	Porphyrin metabolism	map00860	4	1	TRINITY_DN14147_c0_g1
ec:2.5.1.32 - synthase	Carotenoid biosynthesis	map00906	2	1	TRINITY_DN487_c0_g1
ec:2.5.1.6 - adenosyltransferase	Cysteine and methionine metabolism, Biosynthesis of various plant secondary metabolites	map00270, map00999	13, 1	1	TRINITY_DN185_c0_g1
ec:2.5.1.18 - transferase	Drug metabolism - cytochrome P450, Drug metabolism - other enzymes, Metabolism of xenobiotics by cytochrome P450, Glutathione metabolism	map00982, map00983, map00980, map00480	2, 2, 2, 4	1	TRINITY_DN168_c13_g1
ec:1.1.1.22 - 6-dehydrogenase	Pentose and glucuronate interconversions, O-Antigen nucleotide sugar biosynthesis, Ascorbate and aldarate metabolism, Amino sugar and nucleotide sugar metabolism	map00040, map00541, map00053, map00520	4, 4, 4, 7	1	TRINITY_DN12037_c0_g1
ec:2.3.1.85 - synthase system	Fatty acid biosynthesis	map00061	2	1	TRINITY_DN2326_c0_g1
ec:3.2.1.2 - saccharogen amylase	Starch and sucrose metabolism	map00500	8	1	TRINITY_DN5928_c2_g1
ec:1.1.1.40 - dehydrogenase (oxaloacetate-decarboxylating) (NADP+)	Carbon fixation in photosynthetic organisms, Pyruvate metabolism	map00710, map00620	13, 12	1	TRINITY_DN6922_c0_g1
ec:2.6.1.44 - transaminase	Cysteine and methionine metabolism, Alanine, aspartate and glutamate metabolism, Glycine, serine and threonine metabolism	map00270, map00250, map00260	13, 7, 9	1	TRINITY_DN8339_c0_g1
ec:1.2.1.59 - dehydrogenase (NAD(P)+) (phosphorylating)	Carbon fixation in photosynthetic organisms, Glycolysis / Gluconeogenesis	map00710, map00010	13, 16	1	TRINITY_DN777_c0_g1
ec:1.4.3.2 - oxidase	Phenylalanine metabolism, Tyrosine metabolism, Cysteine and methionine metabolism, Alanine, aspartate and glutamate metabolism, Tryptophan metabolism, Phenylalanine, tyrosine and tryptophan biosynthesis, Isoquinoline alkaloid biosynthesis, Valine, leucine and isoleucine degradation	map00360, map00350, map00270, map00250, map00380, map00400, map00950, map00280	5, 7, 13, 7, 5, 7, 2, 2	1	TRINITY_DN3019_c1_g1
ec:4.3.1.24 - ammonia-lyase	Phenylalanine metabolism, Phenylpropanoid biosynthesis	map00360, map00940	5, 5	1	TRINITY_DN569_c0_g1
ec:3.3.1.1 - S-adenosylhomocysteine synthase	Cysteine and methionine metabolism	map00270	13	1	TRINITY_DN160598_c0_g1
ec:2.7.2.3 - kinase	Carbon fixation in photosynthetic organisms, Glycolysis / Gluconeogenesis	map00710, map00010	13, 16	1	TRINITY_DN1135_c0_g1
ec:2.3.1.15 - 1-O-acyltransferase	Glycerolipid metabolism, Glycerophospholipid metabolism	map00561, map00564	6, 3	1	TRINITY_DN4775_c0_g1
ec:2.1.2.1 - hydroxymethyltransferase	Cyanoamino acid metabolism, Methane metabolism, One carbon pool by folate, Glyoxylate and dicarboxylate metabolism, Glycine, serine and threonine metabolism	map00460, map00680, map00670, map00630, map00260	4, 10, 2, 9, 9	1	TRINITY_DN55_c0_g1
ec:2.1.1.295 - methyltransferase	Ubiquinone and other terpenoid-quinone biosynthesis	map00130	5	1	TRINITY_DN658_c0_g1
ec:4.1.1.39 - carboxylase	Carbon fixation in photosynthetic organisms, Glyoxylate and dicarboxylate metabolism	map00710, map00630	13, 9	1	TRINITY_DN99781_c0_g1
ec:6.2.1.12 - ligase	Phenylpropanoid biosynthesis, Ubiquinone and other terpenoid-quinone biosynthesis	map00940, map00130	5, 5	1	TRINITY_DN152_c1_g1
ec:3.1.3.11 - hexose diphosphatase	Fructose and mannose metabolism, Carbon fixation in photosynthetic organisms, Glycolysis / Gluconeogenesis, Methane metabolism, Pentose phosphate pathway	map00051, map00710, map00010, map00680, map00030	4, 13, 16, 10, 6	1	TRINITY_DN97_c1_g1
ec:1.3.5.1 - dehydrogenase	Oxidative phosphorylation, Citrate cycle (TCA cycle), Carbon fixation pathways in prokaryotes, Butanoate metabolism	map00190, map00020, map00720, map00650	7, 7, 6, 1	1	TRINITY_DN3878_c0_g1
ec:2.7.1.23 - kinase	Nicotinate and nicotinamide metabolism	map00760	2	1	TRINITY_DN282_c1_g1
ec:2.3.1.22 - O-acyltransferase	Glycerolipid metabolism	map00561	6	1	TRINITY_DN401543_c0_g1
ec:3.6.1.1 - diphosphatase	Oxidative phosphorylation	map00190	7	1	TRINITY_DN2088_c0_g1
ec:2.6.1.51 - transaminase	Glycine, serine and threonine metabolism	map00260	9	1	TRINITY_DN51200_c0_g1
ec:1.3.1.83 - diphosphate reductase	Terpenoid backbone biosynthesis	map00900	7	1	TRINITY_DN10553_c0_g1
ec:4.2.1.3 - hydratase	Citrate cycle (TCA cycle), Carbon fixation pathways in prokaryotes, Glyoxylate and dicarboxylate metabolism	map00020, map00720, map00630	7, 6, 9	1	TRINITY_DN3735_c0_g1
ec:3.1.3.25 - phosphatase	Inositol phosphate metabolism, Streptomycin biosynthesis	map00562, map00521	4, 1	1	TRINITY_DN522_c0_g1
ec:5.3.99.6 - cyclase	alpha-Linolenic acid metabolism	map00592	4	1	TRINITY_DN3377_c0_g2
ec:4.4.1.9 - synthase	Cyanoamino acid metabolism	map00460	4	1	TRINITY_DN1779_c0_g1
ec:1.4.4.2 - dehydrogenase (aminomethyl-transferring)	Glycine, serine and threonine metabolism	map00260	9	1	TRINITY_DN1216_c0_g1
ec:7.1.1.9 - oxidase	Oxidative phosphorylation	map00190	7	1	TRINITY_DN7546_c0_g1
ec:2.7.1.31 - 3-kinase	Glycerolipid metabolism, Glyoxylate and dicarboxylate metabolism, Glycine, serine and threonine metabolism	map00561, map00630, map00260	6, 9, 9	1	TRINITY_DN476_c0_g1
ec:7.1.2.1 - H+-exporting transporter	Oxidative phosphorylation	map00190	7	1	TRINITY_DN439_c0_g2
ec:1.1.1.29 - dehydrogenase	Methane metabolism, Glyoxylate and dicarboxylate metabolism, Glycine, serine and threonine metabolism	map00680, map00630, map00260	10, 9, 9	1	TRINITY_DN189132_c0_g1
ec:2.7.1.159 - 5/6-kinase	Inositol phosphate metabolism	map00562	4	1	TRINITY_DN4373_c0_g1
ec:1.14.15.21 - epoxidase	Carotenoid biosynthesis	map00906	2	1	TRINITY_DN3333_c0_g1
ec:2.4.1.1 - phosphorylase	Starch and sucrose metabolism	map00500	8	1	TRINITY_DN1866_c0_g1
ec:1.13.11.29 - synthase	Tyrosine metabolism	map00350	7	1	TRINITY_DN14185_c0_g1
ec:1.1.1.38 - dehydrogenase (oxaloacetate-decarboxylating)	Pyruvate metabolism	map00620	12	1	TRINITY_DN6922_c0_g1
ec:2.1.1.104 - O-methyltransferase	Stilbenoid, diarylheptanoid and gingerol biosynthesis, Phenylpropanoid biosynthesis, Flavonoid biosynthesis	map00945, map00940, map00941	1, 5, 1	1	TRINITY_DN26022_c0_g1
ec:1.4.1.2 - dehydrogenase	Nitrogen metabolism, Taurine and hypotaurine metabolism, Arginine biosynthesis, Alanine, aspartate and glutamate metabolism	map00910, map00430, map00220, map00250	8, 1, 3, 7	1	TRINITY_DN4397_c0_g1
ec:1.11.1.9 - peroxidase	Glutathione metabolism, Arachidonic acid metabolism	map00480, map00590	4, 1	1	TRINITY_DN5505_c0_g1
ec:5.1.3.6 - 4-epimerase	O-Antigen nucleotide sugar biosynthesis, Ascorbate and aldarate metabolism, Amino sugar and nucleotide sugar metabolism	map00541, map00053, map00520	4, 4, 7	1	TRINITY_DN674_c0_g1
ec:1.1.1.1 - dehydrogenase	Tyrosine metabolism, Chloroalkane and chloroalkene degradation, alpha-Linolenic acid metabolism, Glycolysis / Gluconeogenesis, Drug metabolism - cytochrome P450, Fatty acid degradation, Retinol metabolism, Pyruvate metabolism, Metabolism of xenobiotics by cytochrome P450, Naphthalene degradation, Glycine, serine and threonine metabolism	map00350, map00625, map00592, map00010, map00982, map00071, map00830, map00620, map00980, map00626, map00260	7, 1, 4, 16, 2, 2, 1, 12, 2, 1, 9	1	TRINITY_DN997_c0_g1
ec:1.4.1.14 - synthase (NADH)	Nitrogen metabolism, Alanine, aspartate and glutamate metabolism	map00910, map00250	8, 7	1	TRINITY_DN535_c0_g1
ec:4.2.1.91 - dehydratase	Phenylalanine, tyrosine and tryptophan biosynthesis	map00400	7	1	TRINITY_DN5972_c1_g1
ec:4.1.1.31 - carboxylase	Carbon fixation in photosynthetic organisms, Carbon fixation pathways in prokaryotes, Methane metabolism, Pyruvate metabolism	map00710, map00720, map00680, map00620	13, 6, 10, 12	1	TRINITY_DN616_c1_g1
ec:1.2.4.1 - dehydrogenase (acetyl-transferring)	Citrate cycle (TCA cycle), Glycolysis / Gluconeogenesis, Pyruvate metabolism	map00020, map00010, map00620	7, 16, 12	1	TRINITY_DN1830_c0_g1
ec:3.2.1.1 - glycogenase	Starch and sucrose metabolism	map00500	8	1	TRINITY_DN2242_c2_g1
ec:2.7.1.11 - phosphohexokinase	Fructose and mannose metabolism, Glycolysis / Gluconeogenesis, Galactose metabolism, Methane metabolism, Pentose phosphate pathway	map00051, map00010, map00052, map00680, map00030	4, 16, 8, 10, 6	1	TRINITY_DN1529_c0_g1
ec:2.7.7.27 - adenylyltransferase	Starch and sucrose metabolism, Amino sugar and nucleotide sugar metabolism	map00500, map00520	8, 7	1	TRINITY_DN5117_c0_g1
ec:1.17.7.4 - diphosphate reductase	Terpenoid backbone biosynthesis	map00900	7	1	TRINITY_DN1453_c0_g2
ec:3.1.1.32 - A1	Glycerophospholipid metabolism, alpha-Linolenic acid metabolism	map00564, map00592	3, 4	1	TRINITY_DN1711_c0_g1
ec:2.7.7.9 - uridylyltransferase	Glycerolipid metabolism, Starch and sucrose metabolism, Galactose metabolism, Pentose and glucuronate interconversions, O-Antigen nucleotide sugar biosynthesis, Amino sugar and nucleotide sugar metabolism	map00561, map00500, map00052, map00040, map00541, map00520	6, 8, 8, 4, 4, 7	1	TRINITY_DN4788_c0_g1
ec:2.4.2.18 - phosphoribosyltransferase	Phenylalanine, tyrosine and tryptophan biosynthesis	map00400	7	1	TRINITY_DN3352_c0_g1
ec:1.1.1.37 - dehydrogenase	Cysteine and methionine metabolism, Citrate cycle (TCA cycle), Carbon fixation in photosynthetic organisms, Carbon fixation pathways in prokaryotes, Methane metabolism, Pyruvate metabolism, Glyoxylate and dicarboxylate metabolism	map00270, map00020, map00710, map00720, map00680, map00620, map00630	13, 7, 13, 6, 10, 12, 9	1	TRINITY_DN1460_c0_g1
ec:1.8.4.13 - (S)-S-oxide reductase	Cysteine and methionine metabolism	map00270	13	1	TRINITY_DN1780_c0_g1
ec:1.2.1.12 - dehydrogenase (phosphorylating)	Carbon fixation in photosynthetic organisms, Glycolysis / Gluconeogenesis	map00710, map00010	13, 16	1	TRINITY_DN777_c0_g1
ec:3.1.3.16 - phosphatase	PD-L1 expression and PD-1 checkpoint pathway in cancer	map05235	1	1	TRINITY_DN181_c0_g1
ec:1.14.15.3 - 1-monooxygenase	Fatty acid degradation, Caprolactam degradation	map00071, map00930	2, 1	1	TRINITY_DN484_c0_g1
ec:2.7.1.134 - 1-kinase	Inositol phosphate metabolism	map00562	4	1	TRINITY_DN4373_c0_g1
ec:2.5.1.10 - diphosphate synthase	Terpenoid backbone biosynthesis	map00900	7	1	TRINITY_DN487_c0_g1
ec:1.4.3.16 - oxidase	Nicotinate and nicotinamide metabolism, Alanine, aspartate and glutamate metabolism	map00760, map00250	2, 7	1	TRINITY_DN3019_c1_g1
ec:1.14.14.17 - monooxygenase	Steroid biosynthesis, Sesquiterpenoid and triterpenoid biosynthesis	map00100, map00909	2, 1	1	TRINITY_DN2720_c0_g2
ec:5.1.3.3 - 1-epimerase	Glycolysis / Gluconeogenesis, Galactose metabolism	map00010, map00052	16, 8	1	TRINITY_DN32205_c0_g1
ec:2.4.1.82 - galactosyltransferase	Galactose metabolism	map00052	8	1	TRINITY_DN598_c0_g1
ec:1.8.1.4 - dehydrogenase	Citrate cycle (TCA cycle), Lysine degradation, Glycolysis / Gluconeogenesis, Tryptophan metabolism, Pyruvate metabolism, Propanoate metabolism, Valine, leucine and isoleucine degradation, Glycine, serine and threonine metabolism	map00020, map00310, map00010, map00380, map00620, map00640, map00280, map00260	7, 2, 16, 5, 12, 2, 2, 9	1	TRINITY_DN564_c0_g1
ec:2.7.7.64 - uridylyltransferase	Galactose metabolism, Pentose and glucuronate interconversions, Ascorbate and aldarate metabolism, Amino sugar and nucleotide sugar metabolism	map00052, map00040, map00053, map00520	8, 4, 4, 7	1	TRINITY_DN4788_c0_g1
ec:2.1.2.10 - S-aminomethyldihydrolipoylprotein:(6S)-tetrahydrofolate aminomethyltransferase (ammonia-forming)	One carbon pool by folate, Glycine, serine and threonine metabolism	map00670, map00260	2, 9	1	TRINITY_DN140_c0_g1
ec:2.7.4.3 - kinase	Purine metabolism, Thiamine metabolism	map00230, map00730	1, 2	1	TRINITY_DN1098_c0_g1
ec:1.7.1.4 - reductase [NAD(P)H]	Nitrogen metabolism	map00910	8	1	TRINITY_DN2630_c0_g1
ec:1.1.1.49 - dehydrogenase (NADP+)	Pentose phosphate pathway, Glutathione metabolism	map00030, map00480	6, 4	1	TRINITY_DN6804_c0_g1
ec:2.4.1.12 - synthase (UDP-forming)	Starch and sucrose metabolism	map00500	8	1	TRINITY_DN798_c0_g1
ec:1.1.1.39 - dehydrogenase (decarboxylating)	Carbon fixation in photosynthetic organisms, Pyruvate metabolism	map00710, map00620	13, 12	1	TRINITY_DN6922_c0_g1
ec:1.11.1.6 - equilase	Tryptophan metabolism, Glyoxylate and dicarboxylate metabolism	map00380, map00630	5, 9	1	TRINITY_DN1071_c0_g1
ec:2.7.9.1 - phosphate dikinase	Carbon fixation in photosynthetic organisms, Carbon fixation pathways in prokaryotes, Glycolysis / Gluconeogenesis, Pyruvate metabolism	map00710, map00720, map00010, map00620	13, 6, 16, 12	1	TRINITY_DN5606_c0_g1
ec:6.2.1.1 - ligase	Carbon fixation pathways in prokaryotes, Glycolysis / Gluconeogenesis, Methane metabolism, Pyruvate metabolism, Glyoxylate and dicarboxylate metabolism, Propanoate metabolism	map00720, map00010, map00680, map00620, map00630, map00640	6, 16, 10, 12, 9, 2	1	TRINITY_DN1657_c1_g1
ec:1.3.1.42 - reductase	alpha-Linolenic acid metabolism	map00592	4	1	TRINITY_DN943_c0_g1
ec:6.3.1.2 - synthetase	Nitrogen metabolism, Arginine biosynthesis, Alanine, aspartate and glutamate metabolism, Glyoxylate and dicarboxylate metabolism	map00910, map00220, map00250, map00630	8, 3, 7, 9	1	TRINITY_DN2362_c0_g1
ec:6.6.1.1 - chelatase	Porphyrin metabolism	map00860	4	1	TRINITY_DN1537_c1_g1
ec:4.2.1.1 - anhydrase	Nitrogen metabolism	map00910	8	1	TRINITY_DN1344_c0_g1
ec:1.2.1.9 - dehydrogenase (NADP+)	Glycolysis / Gluconeogenesis, Pentose phosphate pathway	map00010, map00030	16, 6	1	TRINITY_DN945_c1_g1
ec:1.8.1.9 - reductase	Selenocompound metabolism	map00450	3	1	TRINITY_DN188_c0_g1
ec:1.4.1.3 - dehydrogenase [NAD(P)+]	Nitrogen metabolism, Arginine biosynthesis, Alanine, aspartate and glutamate metabolism	map00910, map00220, map00250	8, 3, 7	1	TRINITY_DN4397_c0_g1
ec:3.2.1.4 - endo-1,4-beta-D-glucanase	Starch and sucrose metabolism	map00500	8	1	TRINITY_DN1574_c0_g1
ec:1.14.13.81 - IX monomethyl ester (oxidative) cyclase	Porphyrin metabolism	map00860	4	1	TRINITY_DN22207_c0_g1
ec:2.5.1.54 - synthase	Phenylalanine, tyrosine and tryptophan biosynthesis	map00400	7	1	TRINITY_DN727_c0_g1
ec:4.6.1.12 - 2,4-cyclodiphosphate synthase	Terpenoid backbone biosynthesis	map00900	7	1	TRINITY_DN1063_c0_g1
ec:1.13.11.54 - dioxygenase [iron(II)-requiring]	Cysteine and methionine metabolism	map00270	13	1	TRINITY_DN4195_c0_g1
ec:4.2.1.51 - dehydratase	Phenylalanine, tyrosine and tryptophan biosynthesis	map00400	7	1	TRINITY_DN5972_c1_g1
ec:2.5.1.47 - synthase	Cysteine and methionine metabolism, Sulfur metabolism	map00270, map00920	13, 2	1	TRINITY_DN1779_c0_g1
ec:3.5.5.4 - nitrilase	Cyanoamino acid metabolism	map00460	4	1	TRINITY_DN1833_c0_g1
ec:1.7.7.1 - reductase	Nitrogen metabolism	map00910	8	1	TRINITY_DN5233_c0_g1
ec:2.4.1.123 - 3-alpha-galactosyltransferase	Galactose metabolism	map00052	8	1	TRINITY_DN4999_c0_g1
ec:2.7.1.107 - kinase (ATP)	Glycerolipid metabolism, Glycerophospholipid metabolism	map00561, map00564	6, 3	1	TRINITY_DN282_c1_g1
ec:1.1.1.183 - dehydrogenase (NADP+)	Geraniol degradation	map00281	1	1	TRINITY_DN35837_c0_g1
ec:4.1.1.32 - carboxykinase (GTP)	Citrate cycle (TCA cycle), Glycolysis / Gluconeogenesis, Pyruvate metabolism	map00020, map00010, map00620	7, 16, 12	1	TRINITY_DN616_c1_g1
ec:2.3.1.140 - synthase	Tyrosine metabolism	map00350	7	1	TRINITY_DN10377_c0_g1
ec:5.1.3.2 - 4-epimerase	Galactose metabolism, O-Antigen nucleotide sugar biosynthesis, Amino sugar and nucleotide sugar metabolism	map00052, map00541, map00520	8, 4, 7	1	TRINITY_DN3657_c0_g2
ec:7.1.1.8 - reductase	Oxidative phosphorylation	map00190	7	1	TRINITY_DN57_c1_g1
ec:3.1.1.1 - ali-esterase	Drug metabolism - other enzymes	map00983	2	1	TRINITY_DN794_c0_g1
ec:4.4.1.14 - synthase	Cysteine and methionine metabolism	map00270	13	1	TRINITY_DN9307_c0_g1
ec:2.3.1.41 - synthase I	Fatty acid biosynthesis, Biotin metabolism	map00061, map00780	2, 1	1	TRINITY_DN2326_c0_g1
ec:1.1.1.267 - reductoisomerase	Terpenoid backbone biosynthesis	map00900	7	1	TRINITY_DN14565_c0_g1
ec:3.5.5.1 - acetonitrilase	Styrene degradation, Nitrogen metabolism, Tryptophan metabolism, Cyanoamino acid metabolism, Aminobenzoate degradation	map00643, map00910, map00380, map00460, map00627	2, 8, 5, 4, 1	1	TRINITY_DN1833_c0_g1
ec:2.1.1.41 - 24-C-methyltransferase	Steroid biosynthesis	map00100	2	1	TRINITY_DN6739_c0_g2
ec:7.1.2.2 - two-sector ATPase	Photosynthesis, Oxidative phosphorylation	map00195, map00190	1, 7	1	TRINITY_DN375_c0_g1
ec:4.1.1.50 - decarboxylase	Cysteine and methionine metabolism, Arginine and proline metabolism	map00270, map00330	13, 1	1	TRINITY_DN370_c0_g1
ec:4.1.2.13 - aldolase	Fructose and mannose metabolism, Carbon fixation in photosynthetic organisms, Glycolysis / Gluconeogenesis, Methane metabolism, Pentose phosphate pathway	map00051, map00710, map00010, map00680, map00030	4, 13, 16, 10, 6	1	TRINITY_DN1283_c0_g1
ec:2.5.1.48 - gamma-synthase	Cysteine and methionine metabolism, Selenocompound metabolism, Sulfur metabolism	map00270, map00450, map00920	13, 3, 2	1	TRINITY_DN5073_c0_g1
